# Supplementary material for: 1,3-Bis[(tert-butylsulfanyl)methyl]-2,4,6-trimethylbenzene
Source: Acta Crystallogr Sect E Struct Rep Online. 2013 Jan 31;69(Pt 2):o306. doi: 10.1107/S1600536813002249 (PMC3569825; doi:10.1107/S1600536813002249)
Supplement: Supplementary file 1 [file e-69-0o306-sup1.cif]

##############################################################################
#                                                                            #
# This CIF contains the data in a paper accepted for publication in          #
# Acta Crystallographica Section E. It conforms to the requirements of       #
# Notes for Authors for Acta Crystallographica Section E, and has been       #
# peer reviewed under the auspices of the IUCr Commission on Journals.       #
#                                                                            #
# Full details of the Crystallographic Information File format               #
# are given in the paper "The Crystallographic Information File (CIF):       #
# a New Standard Archive File for Crystallography" by S. R. Hall, F. H.      #
# Allen and I. D. Brown [Acta Cryst. (1991), A47, 655-685].                  #
#                                                                            #
# The current version of the core CIF dictionary is obtainable from          #
# ftp://ftp.iucr.org/pub/cif_core.dic.                                       #
#                                                                            #
# Software is freely available for graphical display of the structure(s)     #
# in this CIF. For information consult the CIF software page                 #
# http://www.iucr.org/resources/cif/software.                                #
#                                                                            #
# This file may be used for bona fide research purposes within the           #
# scientific community so long as proper attribution is given to the journal # 
# article from which it was obtained.                                        #
#                                                                            #
##############################################################################
data_I
_audit_creation_method     SHELXL-97
_chemical_name_systematic
;
1,3-Bis[(<i>tert</i>-butylsulfanyl)methyl]-2,4,6-trimethylbenzene
;
_chemical_name_common     ?
_chemical_formula_moiety     'C19 H32 S2'
_chemical_formula_sum     'C19 H32 S2'
_chemical_formula_iupac     'C19 H32 S2'
_chemical_formula_weight     324.57
_chemical_melting_point     ?
_symmetry_cell_setting     monoclinic
_symmetry_space_group_name_H-M     'C 2/c'
_symmetry_space_group_name_Hall     '-C 2yc'
loop_
    _symmetry_equiv_pos_as_xyz
    'x, y, z'
    '-x, y, -z+1/2'
    'x+1/2, y+1/2, z'
    '-x+1/2, y+1/2, -z+1/2'
    '-x, -y, -z'
    'x, -y, z-1/2'
    '-x+1/2, -y+1/2, -z'
    'x+1/2, -y+1/2, z-1/2'
_cell_length_a     14.870(4)
_cell_length_b     14.233(3)
_cell_length_c     9.245(2)
_cell_angle_alpha     90.00
_cell_angle_beta     103.693(4)
_cell_angle_gamma     90.00
_cell_volume     1901.1(8)
_cell_formula_units_Z     4
_cell_measurement_reflns_used     2375
_cell_measurement_theta_min     2.77
_cell_measurement_theta_max     24.85
_cell_measurement_temperature     298(2)
_exptl_crystal_description     Prism
_exptl_crystal_colour     Yellow
_exptl_crystal_size_max     0.34
_exptl_crystal_size_mid     0.09
_exptl_crystal_size_min     0.06
_exptl_crystal_density_diffrn     1.134
_exptl_crystal_density_meas     .
_exptl_crystal_density_method     'not measured'
_exptl_crystal_F_000     712
_exptl_absorpt_coefficient_mu     0.274
_exptl_absorpt_correction_type     none
_exptl_absorpt_process_details     ?
_exptl_absorpt_correction_T_min     ?
_exptl_absorpt_correction_T_max     ?
_exptl_special_details     ?
_diffrn_ambient_temperature     298(2)
_diffrn_radiation_type     MoK\a
_diffrn_radiation_wavelength     0.71073
_diffrn_radiation_source     'fine-focus sealed tube'
_diffrn_radiation_monochromator     graphite
_diffrn_measurement_device_type     'Bruker SMART APEX CCD'
_diffrn_measurement_method     'omega scans'
_diffrn_detector_area_resol_mean     0.83
_diffrn_reflns_number     10088
_diffrn_reflns_av_R_equivalents     0.0840
_diffrn_reflns_av_sigmaI/netI     0.0681
_diffrn_reflns_theta_min     2.01
_diffrn_reflns_theta_max     25.38
_diffrn_reflns_theta_full     25.38
_diffrn_measured_fraction_theta_max     0.997
_diffrn_measured_fraction_theta_full     0.997
_diffrn_reflns_limit_h_min     -17
_diffrn_reflns_limit_h_max     17
_diffrn_reflns_limit_k_min     -17
_diffrn_reflns_limit_k_max     17
_diffrn_reflns_limit_l_min     -11
_diffrn_reflns_limit_l_max     11
_diffrn_standards_number     .
_diffrn_standards_interval_count     .
_diffrn_standards_decay_%     .
_refine_special_details
;
Refinement of <i>F</i>^2^ against ALL reflections. The weighted <i>R</i>-factor
<i>wR</i> and goodness of fit <i>S</i> are based on <i>F</i>^2^, conventional
<i>R</i>-factors <i>R</i> are based on <i>F</i>, with <i>F</i> set to zero for
negative <i>F</i>^2^. The thresh<i>o</i>ld expression of <i>F</i>^2^ >
\s(<i>F</i>^2^) is used only for calculating <i>R</i>-factors(gt) <i>etc</i>.
and is not relevant to the choice of reflections for refinement.
<i>R</i>-factors based on <i>F</i>^2^ are statistically about twice as large
as those based on <i>F</i>, and <i>R</i>- factors based on ALL data will be
even larger.
;
_reflns_number_total     1743
_reflns_number_gt     1022
_reflns_threshold_expression     I>2\s(I)
_refine_ls_structure_factor_coef     Fsqd
_refine_ls_matrix_type     full
_refine_ls_R_factor_all     0.1014
_refine_ls_R_factor_gt     0.0552
_refine_ls_wR_factor_gt     0.1267
_refine_ls_wR_factor_ref     0.1425
_refine_ls_goodness_of_fit_ref     0.927
_refine_ls_restrained_S_all     0.927
_refine_ls_number_reflns     1743
_refine_ls_number_parameters     102
_refine_ls_number_restraints     0
_refine_ls_hydrogen_treatment     constr
_refine_ls_weighting_scheme     calc
_refine_ls_weighting_details
                 'calc w=1/[\s^2^(Fo^2^)+(0.0718P)^2^] where P=(Fo^2^+2Fc^2^)/3'
_atom_sites_solution_hydrogens     geom
_atom_sites_solution_primary     direct
_atom_sites_solution_secondary     difmap
_refine_ls_shift/su_max     0.000
_refine_ls_shift/su_mean     0.000
_refine_diff_density_max     0.300
_refine_diff_density_min     -0.153
_refine_ls_extinction_method     none
_refine_ls_extinction_coef     ?
loop_
    _atom_type_symbol
    _atom_type_description
    _atom_type_scat_dispersion_real
    _atom_type_scat_dispersion_imag
    _atom_type_scat_source
    'C' 'C' 0.0033 0.0016
                         'International Tables Vol C Tables 4.2.6.8 and 6.1.1.4'
    'H' 'H' 0.0000 0.0000
                         'International Tables Vol C Tables 4.2.6.8 and 6.1.1.4'
    'S' 'S' 0.1246 0.1234
                         'International Tables Vol C Tables 4.2.6.8 and 6.1.1.4'
_computing_data_collection     'SMART  (Bruker, 2007)'
_computing_cell_refinement     'SAINT (Bruker, 2007)'
_computing_data_reduction     'SAINT (Bruker, 2007)'
_computing_structure_solution     'SHELXS97 (Sheldrick, 2008)'
_computing_structure_refinement     'SHELXL97 (Sheldrick, 2008)'
_computing_molecular_graphics
;
SHELXTL (Sheldrick, 2008) and  ORTEP-3 for Windows (Farrugia,
2012)
;
_computing_publication_material
                             'SHELXTL (Sheldrick, 2008) and PLATON (Spek, 2009)'
loop_
    _atom_site_type_symbol
    _atom_site_label
    _atom_site_fract_x
    _atom_site_fract_y
    _atom_site_fract_z
    _atom_site_U_iso_or_equiv
    _atom_site_adp_type
    _atom_site_calc_flag
    _atom_site_refinement_flags
    _atom_site_occupancy
    _atom_site_symmetry_multiplicity
    _atom_site_disorder_assembly
    _atom_site_disorder_group
    S S1 0.27026(6) 0.42315(7) 0.11668(9) 0.0588(3) Uani d . 1 1 . .
    C C1 0.5000 0.4725(3) 0.2500 0.0394(10) Uani d S 1 2 . .
    C C2 0.43183(18) 0.5219(2) 0.1470(3) 0.0394(7) Uani d . 1 1 . .
    C C3 0.4300(2) 0.6195(2) 0.1501(3) 0.0450(8) Uani d . 1 1 . .
    C C4 0.5000 0.6656(3) 0.2500 0.0493(12) Uani d S 1 2 . .
    H H4 0.5000 0.7309 0.2500 0.059 Uiso calc SR 1 2 . .
    C C5 0.5000 0.3672(3) 0.2500 0.0533(12) Uani d S 1 2 . .
    H H5A 0.4374 0.3447 0.2240 0.064 Uiso calc PR 0.50 1 . .
    H H5B 0.5301 0.3447 0.3473 0.064 Uiso calc PR 0.50 1 . .
    H H5C 0.5325 0.3447 0.1787 0.064 Uiso calc PR 0.50 1 . .
    C C6 0.3595(2) 0.4693(2) 0.0319(3) 0.0457(8) Uani d . 1 1 . .
    H H6A 0.3887 0.4180 -0.0090 0.055 Uiso calc R 1 1 . .
    H H6B 0.3319 0.5113 -0.0489 0.055 Uiso calc R 1 1 . .
    C C7 0.3549(2) 0.6770(3) 0.0509(4) 0.0659(11) Uani d . 1 1 . .
    H H7A 0.3681 0.7426 0.0682 0.079 Uiso calc R 1 1 . .
    H H7B 0.2964 0.6626 0.0727 0.079 Uiso calc R 1 1 . .
    H H7C 0.3523 0.6624 -0.0514 0.079 Uiso calc R 1 1 . .
    C C8 0.1680(2) 0.4088(3) -0.0369(4) 0.0602(10) Uani d . 1 1 . .
    C C9 0.1911(3) 0.3565(3) -0.1670(4) 0.0769(12) Uani d . 1 1 . .
    H H9A 0.2187 0.2970 -0.1333 0.092 Uiso calc R 1 1 . .
    H H9B 0.2338 0.3931 -0.2071 0.092 Uiso calc R 1 1 . .
    H H9C 0.1355 0.3465 -0.2428 0.092 Uiso calc R 1 1 . .
    C C10 0.1274(3) 0.5047(3) -0.0864(5) 0.0895(14) Uani d . 1 1 . .
    H H10A 0.1707 0.5401 -0.1267 0.107 Uiso calc R 1 1 . .
    H H10B 0.1149 0.5375 -0.0026 0.107 Uiso calc R 1 1 . .
    H H10C 0.0709 0.4970 -0.1613 0.107 Uiso calc R 1 1 . .
    C C11 0.1000(3) 0.3515(3) 0.0281(5) 0.0908(14) Uani d . 1 1 . .
    H H11A 0.0433 0.3434 -0.0461 0.109 Uiso calc R 1 1 . .
    H H11B 0.0876 0.3839 0.1124 0.109 Uiso calc R 1 1 . .
    H H11C 0.1263 0.2910 0.0590 0.109 Uiso calc R 1 1 . .
loop_
    _atom_site_aniso_label
    _atom_site_aniso_U_11
    _atom_site_aniso_U_22
    _atom_site_aniso_U_33
    _atom_site_aniso_U_12
    _atom_site_aniso_U_13
    _atom_site_aniso_U_23
    S1 0.0377(5) 0.0830(7) 0.0509(5) -0.0087(5) 0.0007(4) 0.0007(5)
    C1 0.026(2) 0.046(3) 0.047(3) 0.000 0.0103(19) 0.000
    C2 0.0263(15) 0.054(2) 0.0369(17) -0.0008(14) 0.0050(13) 0.0008(14)
    C3 0.0347(17) 0.051(2) 0.049(2) 0.0049(15) 0.0097(15) 0.0073(16)
    C4 0.049(3) 0.037(3) 0.063(3) 0.000 0.014(2) 0.000
    C5 0.036(2) 0.044(3) 0.074(3) 0.000 0.002(2) 0.000
    C6 0.0341(16) 0.059(2) 0.0400(17) -0.0006(15) 0.0012(14) 0.0023(15)
    C7 0.057(2) 0.067(2) 0.068(3) 0.0117(19) 0.004(2) 0.0121(19)
    C8 0.0406(18) 0.071(2) 0.062(2) -0.0081(18) -0.0016(17) -0.0020(19)
    C9 0.071(3) 0.086(3) 0.066(3) -0.013(2) 0.001(2) -0.011(2)
    C10 0.055(2) 0.089(3) 0.108(3) 0.012(2) -0.015(2) 0.000(3)
    C11 0.048(2) 0.118(4) 0.104(3) -0.026(3) 0.014(2) -0.013(3)
_geom_special_details
;
All e.s.d.'s (except the e.s.d. in the dihedral angle between two l.s. planes)
are estimated using the full covariance matrix. The cell e.s.d.'s are taken
into account individually in the estimation of e.s.d.'s in distances, angles
and torsion angles; correlations between e.s.d.'s in cell parameters are only
used when they are defined by crystal symmetry. An approximate (isotropic)
treatment of cell e.s.d.'s is used for estimating e.s.d.'s involving l.s.
planes.
;
loop_
    _geom_bond_atom_site_label_1
    _geom_bond_atom_site_label_2
    _geom_bond_site_symmetry_2
    _geom_bond_distance
    _geom_bond_publ_flag
    S1 C6 . 1.816(3) ?
    S1 C8 . 1.829(3) ?
    C1 C2 . 1.404(3) ?
    C1 C2 2_655 1.404(3) ?
    C1 C5 . 1.499(6) ?
    C2 C3 . 1.390(4) ?
    C2 C6 . 1.520(4) ?
    C3 C4 . 1.383(4) ?
    C3 C7 . 1.508(4) ?
    C4 C3 2_655 1.383(4) ?
    C4 H4 . 0.9300 ?
    C5 H5A . 0.9600 ?
    C5 H5B . 0.9600 ?
    C5 H5C . 0.9600 ?
    C6 H6A . 0.9700 ?
    C6 H6B . 0.9700 ?
    C7 H7A . 0.9600 ?
    C7 H7B . 0.9600 ?
    C7 H7C . 0.9600 ?
    C8 C9 . 1.522(5) ?
    C8 C10 . 1.518(5) ?
    C8 C11 . 1.530(5) ?
    C9 H9A . 0.9600 ?
    C9 H9B . 0.9600 ?
    C9 H9C . 0.9600 ?
    C10 H10A . 0.9600 ?
    C10 H10B . 0.9600 ?
    C10 H10C . 0.9600 ?
    C11 H11A . 0.9600 ?
    C11 H11B . 0.9600 ?
    C11 H11C . 0.9600 ?
loop_
    _geom_angle_atom_site_label_1
    _geom_angle_atom_site_label_2
    _geom_angle_atom_site_label_3
    _geom_angle_site_symmetry_1
    _geom_angle_site_symmetry_3
    _geom_angle
    _geom_angle_publ_flag
    C6 S1 C8 . . 105.25(15) ?
    C2 C1 C2 . 2_655 119.9(4) ?
    C2 C1 C5 . . 120.0(2) ?
    C2 C1 C5 2_655 . 120.0(2) ?
    C3 C2 C1 . . 120.1(3) ?
    C3 C2 C6 . . 119.5(3) ?
    C1 C2 C6 . . 120.4(3) ?
    C4 C3 C2 . . 118.2(3) ?
    C4 C3 C7 . . 118.7(3) ?
    C2 C3 C7 . . 123.1(3) ?
    C3 C4 C3 2_655 . 123.3(4) ?
    C3 C4 H4 2_655 . 118.3 ?
    C3 C4 H4 . . 118.3 ?
    C1 C5 H5A . . 109.5 ?
    C1 C5 H5B . . 109.5 ?
    H5A C5 H5B . . 109.5 ?
    C1 C5 H5C . . 109.5 ?
    H5A C5 H5C . . 109.5 ?
    H5B C5 H5C . . 109.5 ?
    C2 C6 S1 . . 110.1(2) ?
    C2 C6 H6A . . 109.6 ?
    S1 C6 H6A . . 109.6 ?
    C2 C6 H6B . . 109.6 ?
    S1 C6 H6B . . 109.6 ?
    H6A C6 H6B . . 108.2 ?
    C3 C7 H7A . . 109.5 ?
    C3 C7 H7B . . 109.5 ?
    H7A C7 H7B . . 109.5 ?
    C3 C7 H7C . . 109.5 ?
    H7A C7 H7C . . 109.5 ?
    H7B C7 H7C . . 109.5 ?
    C9 C8 C10 . . 110.4(3) ?
    C9 C8 C11 . . 110.1(3) ?
    C10 C8 C11 . . 110.2(3) ?
    C9 C8 S1 . . 111.5(3) ?
    C10 C8 S1 . . 109.4(2) ?
    C11 C8 S1 . . 105.1(2) ?
    C8 C9 H9A . . 109.5 ?
    C8 C9 H9B . . 109.5 ?
    H9A C9 H9B . . 109.5 ?
    C8 C9 H9C . . 109.5 ?
    H9A C9 H9C . . 109.5 ?
    H9B C9 H9C . . 109.5 ?
    C8 C10 H10A . . 109.5 ?
    C8 C10 H10B . . 109.5 ?
    H10A C10 H10B . . 109.5 ?
    C8 C10 H10C . . 109.5 ?
    H10A C10 H10C . . 109.5 ?
    H10B C10 H10C . . 109.5 ?
    C8 C11 H11A . . 109.5 ?
    C8 C11 H11B . . 109.5 ?
    H11A C11 H11B . . 109.5 ?
    C8 C11 H11C . . 109.5 ?
    H11A C11 H11C . . 109.5 ?
    H11B C11 H11C . . 109.5 ?
loop_
    _geom_torsion_atom_site_label_1
    _geom_torsion_atom_site_label_2
    _geom_torsion_atom_site_label_3
    _geom_torsion_atom_site_label_4
    _geom_torsion_site_symmetry_1
    _geom_torsion_site_symmetry_2
    _geom_torsion_site_symmetry_3
    _geom_torsion_site_symmetry_4
    _geom_torsion
    _geom_torsion_publ_flag
    C2 C1 C2 C3 2_655 . . . -2.1(2) ?
    C5 C1 C2 C3 . . . . 177.9(2) ?
    C2 C1 C2 C6 2_655 . . . 178.1(3) ?
    C5 C1 C2 C6 . . . . -1.9(3) ?
    C1 C2 C3 C4 . . . . 4.1(4) ?
    C6 C2 C3 C4 . . . . -176.1(2) ?
    C1 C2 C3 C7 . . . . -175.3(2) ?
    C6 C2 C3 C7 . . . . 4.5(5) ?
    C2 C3 C4 C3 . . . 2_655 -2.0(2) ?
    C7 C3 C4 C3 . . . 2_655 177.4(3) ?
    C3 C2 C6 S1 . . . . -101.5(3) ?
    C1 C2 C6 S1 . . . . 78.3(3) ?
    C8 S1 C6 C2 . . . . 156.2(2) ?
    C6 S1 C8 C9 . . . . 49.3(3) ?
    C6 S1 C8 C10 . . . . -73.2(3) ?
    C6 S1 C8 C11 . . . . 168.5(3) ?
loop_
    _geom_hbond_atom_site_label_D
    _geom_hbond_atom_site_label_H
    _geom_hbond_atom_site_label_A
    _geom_hbond_site_symmetry_A
    _geom_hbond_distance_DH
    _geom_hbond_distance_HA
    _geom_hbond_distance_DA
    _geom_hbond_angle_DHA
    C10 H10A S1 6_565 0.96 3.11 3.980(5) 151
_iucr_refine_instructions_details
;
TITL 181MMD09 in C2/c
CELL 0.71073  14.8702  14.2327   9.2455  90.000 103.693  90.000
ZERR    4.00   0.0035   0.0033   0.0022   0.000   0.004   0.000
LATT  7
SYMM -X, Y, 0.5-Z
SFAC C H S
UNIT 76 128 8
TEMP 25
OMIT 1   3   0
OMIT 6   4   1
OMIT 3   5   0
OMIT 1   5   0
OMIT 1   7   0
ACTA
LIST 4
SIZE 0.06 0.09 0.34
L.S. 10
conf
BOND $h
FMAP 2
PLAN 10
WGHT    0.071800
FVAR       0.10742
S1    3    0.270263    0.423146    0.116680    11.00000    0.03768    0.08301 =
         0.05090    0.00072    0.00066   -0.00867
C1    1    0.500000    0.472517    0.250000    10.50000    0.02555    0.04620 =
         0.04736    0.00000    0.01033    0.00000
C2    1    0.431832    0.521873    0.147043    11.00000    0.02632    0.05364 =
         0.03686    0.00076    0.00503   -0.00076
C3    1    0.429982    0.619501    0.150110    11.00000    0.03471    0.05099 =
         0.04907    0.00726    0.00975    0.00491
C4    1    0.500000    0.665605    0.250000    10.50000    0.04924    0.03667 =
         0.06257    0.00000    0.01413    0.00000
AFIX  43
H4    2    0.500000    0.730947    0.250001    10.50000   -1.20000
AFIX   0
C5    1    0.500000    0.367181    0.250000    10.50000    0.03637    0.04361 =
         0.07444    0.00000    0.00199    0.00000
AFIX 137
H5A   2    0.437369    0.344698    0.223968    10.50000   -1.20000
H5B   2    0.530104    0.344698    0.347314    10.50000   -1.20000
H5C   2    0.532527    0.344698    0.178718    10.50000   -1.20000
AFIX   0
C6    1    0.359495    0.469253    0.031882    11.00000    0.03410    0.05929 =
         0.03995    0.00225    0.00125   -0.00058
AFIX  23
H6A   2    0.388661    0.417983   -0.008982    11.00000   -1.20000
H6B   2    0.331850    0.511343   -0.048950    11.00000   -1.20000
AFIX   0
C7    1    0.354891    0.676986    0.050889    11.00000    0.05704    0.06717 =
         0.06823    0.01213    0.00432    0.01171
AFIX 137
H7A   2    0.368134    0.742601    0.068202    11.00000   -1.20000
H7B   2    0.296423    0.662557    0.072681    11.00000   -1.20000
H7C   2    0.352300    0.662406   -0.051396    11.00000   -1.20000
AFIX   0
C8    1    0.168031    0.408814   -0.036887    11.00000    0.04061    0.07068 =
         0.06238   -0.00203   -0.00164   -0.00809
C9    1    0.191141    0.356535   -0.167031    11.00000    0.07114    0.08620 =
         0.06560   -0.01092    0.00081   -0.01258
AFIX 137
H9A   2    0.218703    0.297047   -0.133296    11.00000   -1.20000
H9B   2    0.233796    0.393111   -0.207078    11.00000   -1.20000
H9C   2    0.135505    0.346463   -0.242827    11.00000   -1.20000
AFIX   0
C10   1    0.127398    0.504679   -0.086432    11.00000    0.05451    0.08874 =
         0.10778   -0.00047   -0.01546    0.01209
AFIX 137
H10A  2    0.170729    0.540112   -0.126690    11.00000   -1.20000
H10B  2    0.114878    0.537515   -0.002634    11.00000   -1.20000
H10C  2    0.070894    0.497019   -0.161297    11.00000   -1.20000
AFIX   0
C11   1    0.099976    0.351468    0.028130    11.00000    0.04799    0.11843 =
         0.10372   -0.01260    0.01359   -0.02641
AFIX 137
H11A  2    0.043262    0.343444   -0.046137    11.00000   -1.20000
H11B  2    0.087637    0.383935    0.112380    11.00000   -1.20000
H11C  2    0.126316    0.291035    0.058951    11.00000   -1.20000
HKLF 4
REM  181MMD09 in C2/c
REM R1 =  0.0552 for   1022 Fo > 4sig(Fo)  and  0.1014 for all   1743 data
REM    102 parameters refined using      0 restraints
END
WGHT      0.0685      0.0000
REM Highest difference peak  0.300,  deepest hole -0.153,  1-sigma level  0.052
Q1    1   0.2278  0.4381  0.0180  11.00000  0.05    0.30
Q2    1   0.2787  0.4960  0.1003  11.00000  0.05    0.28
Q3    1   0.4570  0.5037  0.2208  11.00000  0.05    0.26
Q4    1   0.4754  0.5061  0.1780  11.00000  0.05    0.24
Q5    1   0.4680  0.6454  0.1611  11.00000  0.05    0.20
Q6    1   0.3439  0.4309  0.0912  11.00000  0.05    0.20
Q7    1   0.3896  0.5038  0.1114  11.00000  0.05    0.19
Q8    1   0.4401  0.5736  0.1330  11.00000  0.05    0.19
Q9    1   0.4153  0.5049  0.0668  11.00000  0.05    0.19
Q10   1   0.3957  0.6436  0.1123  11.00000  0.05    0.18
END
;
data_global
_journal_date_recd_electronic     2013-01-22
_journal_date_accepted     2013-01-23
_journal_name_full     'Acta Crystallographica, Section E'
_journal_year     2013
_journal_volume     69
_journal_issue      2
_journal_page_first     o306
_journal_page_last     o306
_journal_paper_category     QO
_journal_paper_doi     10.1107/S1600536813002249
_journal_coeditor_code     HB7031
_publ_contact_author_name     'David Morales-Morales*'
_publ_contact_author_address
;
Instituto de Qu\'imica
Universidad Nacional Aut\'onoma de M\'exico
Circuito exterior, Ciudad Universitaria,
M\'exico, D.F., 04510, M\'exico.
;
_publ_contact_author_email     'damor@unam.mx'
_publ_contact_author_fax     '+52 5556162203'
_publ_contact_author_phone     '+52 5556224514'
_publ_section_title
;
1,3-Bis[(<i>tert</i>-butylsulfanyl)methyl]-2,4,6-trimethylbenzene
;
loop_
    _publ_author_name
    _publ_author_footnote
    _publ_author_address
    'Paz-Morales, Evelyn' .
;
Instituto de Qu\'imica
Universidad Nacional Aut\'onoma de M\'exico
Circuito exterior, Ciudad Universitaria,
M\'exico, D.F., 04510, Mexico
;
    'Basauri-Molina, Manuel' .
;
Instituto de Qu\'imica
Universidad Nacional Aut\'onoma de M\'exico
Circuito exterior, Ciudad Universitaria,
M\'exico, D.F., 04510, Mexico
;
    'Germ\'an-Acacio, Juan Manuel' .
;
Ciencias B\'asicas e Ingenier\'ia, Recursos de la Tierra, Universidad Aut\'onoma
Metropolitana. Av. Hidalgo Poniente, La Estaci\'on Lerma,
Lerma de Villada Estado de M\'exico, CP 52006, Mexico
;
    'Reyes-Mart\'inez, Reyna' .
;
Instituto de Qu\'imica
Universidad Nacional Aut\'onoma de M\'exico
Circuito exterior, Ciudad Universitaria,
M\'exico, D.F., 04510, Mexico
;
    'Morales-Morales*, David' .
;
Instituto de Qu\'imica
Universidad Nacional Aut\'onoma de M\'exico
Circuito exterior, Ciudad Universitaria,
M\'exico, D.F., 04510, Mexico
;
_publ_section_synopsis     .
