# Supplementary material for: 1,3-Bis[(tert-butylsulfanyl)methyl]-2,4,6-trimethylbenzene
Source: Acta Crystallogr Sect E Struct Rep Online. 2013 Jan 31;69(Pt 2):o306. doi: 10.1107/S1600536813002249 (PMC3569825; doi:10.1107/S1600536813002249)
Supplement: Supplementary file 2 [file e-69-0o306-Isup2.hkl]

# 
# h,k,l, Fc-squared, Fo-squared, sigma(Fo-squared) and status flag 
# 
data_I
_shelx_title ' 181MMD09 in C2/c' 
_shelx_refln_list_code          4 
_shelx_F_calc_maximum      264.03 
_exptl_crystal_F_000       712.00 
_reflns_d_resolution_high  0.8291 
 
loop_ 
 _symmetry_equiv_pos_as_xyz 
 'x, y, z' 
 '-x, y, -z+1/2' 
 'x+1/2, y+1/2, z' 
 '-x+1/2, y+1/2, -z+1/2' 
 '-x, -y, -z' 
 'x, -y, z-1/2' 
 '-x+1/2, -y+1/2, -z' 
 'x+1/2, -y+1/2, z-1/2' 
 
_cell_length_a    14.8702 
_cell_length_b    14.2327 
_cell_length_c     9.2455 
_cell_angle_alpha  90.000 
_cell_angle_beta  103.693 
_cell_angle_gamma  90.000 
 
_shelx_F_squared_multiplier     1.000 
 
loop_ 
 _refln_index_h 
 _refln_index_k 
 _refln_index_l 
 _refln_F_squared_calc 
 _refln_F_squared_meas 
 _refln_F_squared_sigma 
 _refln_observed_status 
   2   0   0     3284.67     3440.83     37.44 o 
   4   0   0      717.44      602.66     27.73 o 
   6   0   0      133.92      157.87     22.35 o 
   8   0   0     2034.10     1938.16     58.49 o 
  10   0   0      201.40      230.69     35.82 o 
  12   0   0      497.11      454.57     47.46 o 
  14   0   0     1205.79     1191.62     67.30 o 
  16   0   0       50.80       55.50     40.65 o 
   1   1   0     6722.47     9236.24    160.75 o 
   3   1   0     4046.96     4124.04     58.97 o 
   5   1   0     2604.46     2615.01     36.99 o 
   7   1   0     1623.26     1633.08     35.81 o 
   9   1   0     1216.92     1286.08     37.42 o 
  11   1   0     1808.90     1715.65     48.13 o 
  13   1   0     3572.25     3156.26    176.44 o 
  15   1   0       35.64       34.93     23.75 o 
  17   1   0      253.86      242.09     46.63 o 
   0   2   0    27404.91    33292.14    373.23 o 
   2   2   0     1205.16     1295.16     25.60 o 
   4   2   0        0.19        8.76     11.46 o 
   6   2   0     1097.18     1278.41     30.05 o 
   8   2   0      318.67      289.65     21.68 o 
  10   2   0      543.96      526.20     29.97 o 
  12   2   0       32.51       45.11     21.60 o 
  14   2   0      286.91      310.36     32.49 o 
  16   2   0       36.97       55.97     29.79 o 
   3   3   0      892.12      867.84     20.96 o 
   5   3   0        0.30        5.05     10.27 o 
   7   3   0     1679.09     1632.31     36.40 o 
   9   3   0        2.98        7.32     15.94 o 
  11   3   0       56.62       55.69     19.94 o 
  13   3   0        0.01       22.95     20.09 o 
  15   3   0       36.25       42.01     28.80 o 
  17   3   0        2.22       24.96     38.10 o 
   0   4   0     6517.51     6229.70     75.06 o 
   2   4   0     1028.24      922.33     21.88 o 
   4   4   0     2546.32     2391.47     35.68 o 
   6   4   0      125.03      119.43     15.71 o 
   8   4   0      424.18      472.09     24.90 o 
  10   4   0      307.03      372.79     27.72 o 
  12   4   0      252.48      299.66     28.66 o 
  14   4   0       32.17       38.54     27.80 o 
  16   4   0       99.29      153.39     39.33 o 
   5   5   0        3.19       19.44     11.34 o 
   7   5   0     2339.85     2224.22     45.65 o 
   9   5   0     2311.02     2073.59     47.60 o 
  11   5   0      913.04      831.95     52.45 o 
  13   5   0       48.90       24.50     33.28 o 
  15   5   0      156.75      160.93     47.42 o 
   0   6   0     1343.19     1494.41     44.33 o 
   2   6   0     7183.33     7845.94    126.28 o 
   4   6   0     4390.96     3983.55     73.43 o 
   6   6   0     1772.97     1564.24     36.50 o 
   8   6   0        1.09       32.47     19.14 o 
  10   6   0      209.53      261.55     31.19 o 
  12   6   0       36.28       39.88     29.59 o 
  14   6   0       73.46       53.47     40.05 o 
  16   6   0      252.11      246.65     53.23 o 
   3   7   0     2147.73     2090.08     43.60 o 
   5   7   0       23.18       23.41     14.90 o 
   7   7   0     1136.15      955.00     32.82 o 
   9   7   0     1891.83     1700.28     50.93 o 
  11   7   0      822.64      833.36     47.53 o 
  13   7   0        0.58      -18.52     33.10 o 
  15   7   0      475.13      511.19     60.56 o 
   0   8   0       32.04       76.96     22.83 o 
   2   8   0     2715.61     2728.50     48.15 o 
   4   8   0      781.75      717.21     30.53 o 
   6   8   0       28.07       40.99     18.21 o 
   8   8   0      657.41      659.69     42.02 o 
  10   8   0      211.76      253.41     36.31 o 
  12   8   0        6.28       -7.63     33.40 o 
  14   8   0       26.08       50.21     38.13 o 
   1   9   0       28.13       22.52     15.37 o 
   3   9   0      355.24      317.66     23.94 o 
   5   9   0      184.94      229.56     25.01 o 
   7   9   0      366.33      356.86     31.52 o 
   9   9   0      113.98      124.45     31.28 o 
  11   9   0      129.88      107.79     45.79 o 
  13   9   0       27.36       37.26     37.08 o 
   0  10   0        0.04        7.57     24.36 o 
   2  10   0       66.95       79.48     19.44 o 
   4  10   0       78.48       49.81     18.92 o 
   6  10   0       36.13       50.16     23.70 o 
   8  10   0       37.04       28.08     27.00 o 
  10  10   0       59.56       71.88     41.83 o 
  12  10   0       10.04       29.08     37.27 o 
  14  10   0        5.86       43.93     40.68 o 
   1  11   0       29.39       46.75     19.66 o 
   3  11   0       86.53      111.56     22.16 o 
   5  11   0       52.67       70.48     25.38 o 
   7  11   0      272.77      276.51     38.33 o 
   9  11   0       93.85      134.71     45.83 o 
  11  11   0       52.33       66.31     46.82 o 
  13  11   0        7.46       35.50     41.17 o 
   0  12   0      369.50      402.24     44.01 o 
   2  12   0      547.58      562.49     33.35 o 
   4  12   0       60.79       95.88     25.51 o 
   6  12   0        1.64       17.47     25.95 o 
   8  12   0      124.74      170.77     41.37 o 
  10  12   0        7.54       30.18     39.64 o 
  12  12   0        8.45       24.54     45.80 o 
   1  13   0      153.52      154.26     25.77 o 
   3  13   0        8.23       -7.21     21.45 o 
   5  13   0      214.52      232.24     36.51 o 
   7  13   0      100.63      134.42     39.18 o 
   9  13   0      119.62      136.24     45.09 o 
  11  13   0       45.18       47.16     40.86 o 
   0  14   0        8.52       44.98     36.19 o 
   2  14   0      173.78      172.98     30.98 o 
   4  14   0      137.98      138.79     33.21 o 
   6  14   0       83.74       93.41     36.07 o 
   8  14   0       10.84       13.57     35.71 o 
  10  14   0        6.35       70.09     40.48 o 
   1  15   0       48.95       64.55     28.95 o 
   3  15   0        0.83        1.54     28.55 o 
   5  15   0        6.78       34.57     33.22 o 
   7  15   0       59.10       32.88     35.98 o 
   0  16   0       14.43       22.43     39.23 o 
   2  16   0        0.12       10.26     29.67 o 
   4  16   0        0.26        2.96     30.67 o 
   6  16   0       36.94       51.00     41.39 o 
   1  17   0        0.04      -11.46     30.38 o 
 -17   1   1       24.74        8.70     31.50 o 
 -15   1   1      134.14      156.89     29.99 o 
 -13   1   1      224.05      240.56     29.80 o 
 -11   1   1        0.05       18.32     17.89 o 
  -9   1   1      144.93      186.18     21.24 o 
  -7   1   1     1064.95     1029.43     29.07 o 
  -5   1   1     6515.58     6857.96     69.28 o 
  -3   1   1     4696.83     5370.61     83.49 o 
  -1   1   1     2339.11     2011.64     38.50 o 
   1   1   1     5660.69     6013.73    140.22 o 
   3   1   1        1.71       49.82     11.15 o 
   5   1   1      736.92      716.16     24.89 o 
   7   1   1       16.50       52.63     14.88 o 
   9   1   1      560.33      556.07     29.00 o 
  11   1   1      291.52      355.08     31.78 o 
  13   1   1       63.18       81.86     24.12 o 
  15   1   1       61.20       91.56     29.69 o 
 -16   2   1      338.23      318.03     45.44 o 
 -14   2   1       77.47       96.31     25.96 o 
 -12   2   1      650.43      645.03     34.99 o 
 -10   2   1     2250.39     2299.44     50.08 o 
  -8   2   1      369.20      387.53     22.24 o 
  -6   2   1        2.89       10.63     11.86 o 
  -4   2   1     1029.94     1080.04     25.43 o 
  -2   2   1    16596.45    18237.72    335.41 o 
   0   2   1      231.22      291.47     12.22 o 
   2   2   1     4709.24     4649.26    154.74 o 
   4   2   1     4705.34     4933.06     61.10 o 
   6   2   1     1802.23     1445.27     32.29 o 
   8   2   1     5153.20     5209.68     78.16 o 
  10   2   1     2284.15     2105.71     50.93 o 
  12   2   1      447.84      481.72     33.47 o 
  14   2   1       90.90      103.78     28.60 o 
  16   2   1        0.61       20.03     32.59 o 
 -17   3   1        1.98       37.08     36.71 o 
 -15   3   1      100.92       76.37     32.53 o 
 -13   3   1      552.67      562.38     37.22 o 
 -11   3   1      589.64      553.38     31.45 o 
  -9   3   1     4561.12     4504.74     70.47 o 
  -7   3   1      367.95      261.28     18.70 o 
  -5   3   1     4539.90     4624.02     60.55 o 
  -3   3   1     8368.76     8842.30    144.94 o 
  -1   3   1    18003.43    19470.31    215.45 o 
   1   3   1    11665.19    12630.15    176.78 o 
   3   3   1      786.48      752.86     23.15 o 
   5   3   1     4216.39     5104.37     76.03 o 
   7   3   1      349.01      470.21     22.82 o 
   9   3   1      311.98      367.01     25.41 o 
  11   3   1      199.80      240.35     32.11 o 
  13   3   1      146.03      167.13     32.05 o 
  15   3   1      502.97      540.72     53.09 o 
 -16   4   1       82.79      107.40     35.54 o 
 -14   4   1      393.26      386.76     46.97 o 
 -12   4   1      589.36      556.05     36.16 o 
 -10   4   1     2400.73     2400.32     56.95 o 
  -8   4   1       77.31      160.37     19.16 o 
  -6   4   1        7.17       18.11     11.67 o 
  -4   4   1      185.23      219.46     17.33 o 
  -2   4   1      264.46      290.70     18.08 o 
   0   4   1     6775.91     6984.22     75.10 o 
   2   4   1    15749.61    16417.97    161.81 o 
   4   4   1     7706.39     8125.99    140.31 o 
   8   4   1     3290.41     3190.62     78.97 o 
  10   4   1     2133.16     2095.88     65.11 o 
  12   4   1      688.98      655.09     39.94 o 
  14   4   1       41.65       42.75     29.71 o 
  16   4   1        5.29      -15.43     38.10 o 
 -15   5   1        1.45       31.18     31.80 o 
 -13   5   1       94.75       78.29     32.91 o 
 -11   5   1      877.50      809.77     39.04 o 
  -9   5   1     3077.20     3000.96     66.15 o 
  -7   5   1      137.19      140.78     17.46 o 
  -5   5   1        9.68       16.68     12.91 o 
  -3   5   1     1140.55     1144.68     30.74 o 
  -1   5   1     2092.80     2417.21     45.89 o 
   1   5   1     1537.65     1738.03     32.43 o 
   3   5   1     1922.22     1934.94     39.71 o 
   5   5   1       61.19       92.83     17.35 o 
   7   5   1       13.59       20.51     13.37 o 
   9   5   1       86.91       74.74     23.25 o 
  11   5   1        1.27       11.06     21.71 o 
  13   5   1      637.14      598.87     46.29 o 
  15   5   1      284.43      333.11     57.60 o 
 -16   6   1        3.30       25.80     33.76 o 
 -14   6   1       30.19       25.89     31.89 o 
 -12   6   1        3.36        9.94     27.55 o 
 -10   6   1        0.59        7.73     23.36 o 
  -8   6   1       30.02       43.52     16.01 o 
  -6   6   1        9.84       22.51     14.50 o 
  -4   6   1       14.85       65.51     16.59 o 
  -2   6   1      250.23      306.18     19.16 o 
   0   6   1      886.93      985.98     26.96 o 
   2   6   1     3668.25     3588.86     74.22 o 
   4   6   1      130.71      152.90     15.80 o 
   6   6   1        1.83        6.81     15.23 o 
   8   6   1        8.28       60.16     21.57 o 
  10   6   1       26.13       47.31     23.07 o 
  12   6   1       50.83       52.89     28.43 o 
  14   6   1       34.98       39.74     37.85 o 
 -15   7   1        0.01       19.80     31.13 o 
 -13   7   1       30.79       49.68     33.04 o 
 -11   7   1      103.52      131.09     34.94 o 
  -9   7   1        2.37       31.16     20.54 o 
  -7   7   1       57.88       75.88     20.30 o 
  -5   7   1       35.24       36.64     16.12 o 
  -3   7   1      350.32      342.74     23.47 o 
  -1   7   1      774.87      779.63     26.79 o 
   1   7   1      395.77      412.20     21.87 o 
   3   7   1        2.70       27.48     13.29 o 
   5   7   1      187.26      213.99     23.37 o 
   7   7   1      107.29      115.71     23.19 o 
   9   7   1       32.25       50.77     22.67 o 
  11   7   1        2.09       29.43     32.02 o 
  13   7   1        2.06       29.01     37.11 o 
  15   7   1       23.52       29.15     39.82 o 
 -14   8   1       88.34       81.82     36.12 o 
 -12   8   1       72.50       95.40     33.86 o 
 -10   8   1       58.75       61.71     30.80 o 
  -8   8   1     1296.64     1166.74     48.60 o 
  -6   8   1       23.80       31.13     18.30 o 
  -4   8   1      378.05      384.75     26.74 o 
  -2   8   1      388.58      410.75     23.40 o 
   0   8   1      433.65      368.92     22.61 o 
   2   8   1      546.24      493.39     24.51 o 
   4   8   1       73.80       97.96     17.68 o 
   6   8   1     1470.45     1440.95     48.28 o 
   8   8   1      469.30      422.43     32.79 o 
  10   8   1      161.95      158.17     38.64 o 
  12   8   1        0.73      -21.44     33.24 o 
  14   8   1        6.11       32.91     39.41 o 
 -15   9   1       58.52       78.12     43.60 o 
 -13   9   1      120.54      167.85     39.60 o 
 -11   9   1      803.32      825.02     56.30 o 
  -9   9   1        1.94       27.32     30.52 o 
  -7   9   1     1320.93     1309.78     46.81 o 
  -5   9   1      353.69      363.79     33.34 o 
  -3   9   1     1031.84      990.81     33.42 o 
  -1   9   1      501.27      499.15     26.61 o 
   1   9   1      540.15      502.71     26.88 o 
   3   9   1      145.37      173.35     21.59 o 
   5   9   1     1216.55     1271.06     58.63 o 
   7   9   1      798.03      735.73     38.80 o 
   9   9   1        3.83       -1.59     29.68 o 
  11   9   1       68.35       67.43     36.49 o 
  13   9   1       96.72      127.25     45.55 o 
 -14  10   1       51.68       86.22     45.29 o 
 -12  10   1      110.89      129.34     38.57 o 
 -10  10   1      126.38      112.02     37.44 o 
  -8  10   1     2058.55     1917.12     65.88 o 
  -6  10   1       54.43       71.11     23.65 o 
  -4  10   1      296.79      320.52     31.09 o 
  -2  10   1      790.28      804.22     33.85 o 
   0  10   1      282.62      346.66     25.98 o 
   2  10   1      300.28      337.33     26.27 o 
   4  10   1       29.67       20.43     18.40 o 
   6  10   1     4185.93     4086.10    117.06 o 
   8  10   1      161.26      167.80     39.40 o 
  10  10   1      180.43      216.94     44.76 o 
  12  10   1       26.24       69.35     39.60 o 
 -13  11   1       40.83       42.36     47.38 o 
 -11  11   1      263.36      305.10     58.01 o 
  -9  11   1       98.71       99.60     36.98 o 
  -7  11   1     1343.24     1220.14     54.61 o 
  -5  11   1      259.46      270.30     31.11 o 
  -3  11   1      226.35      192.66     29.01 o 
  -1  11   1      362.10      377.20     29.00 o 
   1  11   1      111.55      121.73     23.13 o 
   3  11   1       35.11       32.57     19.86 o 
   5  11   1      898.90      855.86     47.64 o 
   7  11   1      267.02      226.38     44.73 o 
   9  11   1        0.14        1.56     32.25 o 
  11  11   1       53.04       55.41     39.11 o 
 -12  12   1        7.32       67.55     43.41 o 
 -10  12   1       85.26      127.06     47.19 o 
  -8  12   1       20.67        3.15     36.91 o 
  -6  12   1       36.72       59.57     24.10 o 
  -4  12   1       17.12       14.17     22.78 o 
  -2  12   1        4.75       -9.34     20.66 o 
   0  12   1       88.77       76.52     22.78 o 
   2  12   1        5.35       10.11     19.00 o 
   4  12   1        0.73      -15.18     23.31 o 
   6  12   1      434.62      354.06     46.74 o 
   8  12   1        0.61       17.07     30.80 o 
  10  12   1       13.57       11.51     39.44 o 
 -11  13   1        0.03       45.59     41.16 o 
  -9  13   1        0.07       24.08     39.68 o 
  -7  13   1        1.70       19.39     32.17 o 
  -5  13   1       29.04        6.60     22.05 o 
  -3  13   1       34.17       47.24     23.90 o 
  -1  13   1       79.65       59.66     23.73 o 
   1  13   1       31.18       28.45     20.32 o 
   3  13   1        0.24        3.00     24.44 o 
   5  13   1        0.60       34.13     29.66 o 
   7  13   1       16.20       40.80     31.06 o 
   9  13   1        0.09       21.36     37.64 o 
 -10  14   1       15.57       47.73     41.99 o 
  -8  14   1       24.14        5.61     38.74 o 
  -6  14   1       12.62       24.52     33.33 o 
  -4  14   1        1.43       10.59     24.92 o 
  -2  14   1       44.60       64.04     25.75 o 
   0  14   1        0.19       40.09     23.26 o 
   2  14   1       31.56       26.53     27.06 o 
   4  14   1        2.57       17.97     30.27 o 
   6  14   1       31.83       46.08     32.69 o 
   8  14   1       12.45       49.16     42.87 o 
  -7  15   1       21.53       45.69     37.31 o 
  -5  15   1       20.88       47.65     31.11 o 
  -3  15   1       34.22       39.66     27.35 o 
  -1  15   1      187.08      191.06     32.82 o 
   1  15   1       52.28       67.45     33.62 o 
   3  15   1        0.46       19.28     30.57 o 
   5  15   1       21.66       51.05     32.54 o 
   7  15   1        1.10       36.60     34.98 o 
  -6  16   1        4.03       29.46     37.72 o 
  -4  16   1       12.31       21.21     30.78 o 
  -2  16   1        5.54       35.01     30.16 o 
   0  16   1       58.79       45.22     33.56 o 
   2  16   1        3.92       34.52     36.07 o 
   4  16   1       97.21      198.08     49.81 o 
  -1  17   1       17.73       31.81     32.61 o 
   1  17   1        0.23       12.60     50.81 o 
 -16   0   2      119.33      117.14     45.39 o 
 -14   0   2      921.13      843.34     67.57 o 
 -12   0   2     2150.51     1954.17     72.30 o 
 -10   0   2     3256.59     3227.06    111.82 o 
  -8   0   2     3111.01     3044.49     80.80 o 
  -6   0   2     5497.11     5786.55    106.27 o 
  -4   0   2    11170.13    12591.59    429.01 o 
  -2   0   2    69709.59    79813.11   2950.29 o 
   0   0   2     6231.16     6128.44     62.08 o 
   2   0   2     5842.16     5517.23    245.77 o 
   4   0   2    27816.69    30394.94    668.66 o 
   6   0   2     3152.86     3597.89     72.28 o 
   8   0   2      501.06      444.79     37.34 o 
  10   0   2        2.92       27.44     27.91 o 
  12   0   2     4252.18     3945.48    115.82 o 
  14   0   2       70.46      105.55     49.46 o 
  16   0   2      478.18      600.62     90.55 o 
 -17   1   2      102.74       98.58     35.48 o 
 -15   1   2      289.91      276.90     37.68 o 
 -13   1   2       50.04       61.77     23.83 o 
 -11   1   2       11.18       19.60     17.83 o 
  -9   1   2      200.49      207.92     21.31 o 
  -7   1   2     1813.34     2012.42     41.98 o 
  -5   1   2    12653.59    14998.88    336.30 o 
  -3   1   2     2078.16     2839.07     57.98 o 
  -1   1   2    18780.28    20226.99    400.20 o 
   1   1   2      276.83      397.53     17.22 o 
   3   1   2     5755.90     6265.43    101.12 o 
   5   1   2     8092.11     8476.07    132.37 o 
   7   1   2     1676.60     1738.72     39.72 o 
   9   1   2        0.22        7.85     17.41 o 
  11   1   2     2709.02     2453.47     58.72 o 
  13   1   2      219.49      260.91     35.05 o 
  15   1   2      154.49      256.71     46.21 o 
 -16   2   2       20.28       40.86     29.26 o 
 -14   2   2      127.96      171.51     29.10 o 
 -12   2   2      632.77      632.68     37.14 o 
 -10   2   2      757.55      806.57     32.19 o 
  -8   2   2     1310.67     1426.63     39.24 o 
  -6   2   2        8.05       14.27     11.86 o 
  -4   2   2     1162.66     1188.04     28.86 o 
  -2   2   2     9842.74    10449.54    177.64 o 
   0   2   2      857.54      825.14     18.92 o 
   2   2   2     1613.60     1639.33     50.25 o 
   4   2   2      108.23      129.73     16.26 o 
   6   2   2      698.87      810.57     26.70 o 
   8   2   2      258.51      294.59     23.85 o 
  10   2   2      102.52      128.26     24.27 o 
  12   2   2     1135.45     1037.66     47.36 o 
  14   2   2       88.93      115.48     34.55 o 
  16   2   2       64.18       64.57     38.85 o 
 -17   3   2       14.37       18.41     33.01 o 
 -15   3   2        7.39       15.45     25.87 o 
 -13   3   2        4.86       15.00     20.71 o 
 -11   3   2      236.54      248.61     29.52 o 
  -9   3   2      355.89      373.26     29.30 o 
  -7   3   2      176.24      175.05     20.03 o 
  -5   3   2     1512.44     1590.43     42.11 o 
  -3   3   2     5693.91     5497.00    127.11 o 
  -1   3   2      647.75      523.41     17.76 o 
   1   3   2      748.79      807.42     22.67 o 
   3   3   2       96.54      121.25     18.51 o 
   5   3   2      379.28      480.18     24.08 o 
   7   3   2      239.56      238.93     20.33 o 
   9   3   2        5.46       37.01     18.27 o 
  11   3   2        0.08       -3.34     21.96 o 
  13   3   2       22.63       42.11     30.02 o 
  15   3   2       18.00       26.54     30.67 o 
 -16   4   2        0.35       -2.87     33.56 o 
 -14   4   2      381.46      358.31     40.72 o 
 -12   4   2      237.90      261.38     34.56 o 
 -10   4   2       26.14       58.87     20.13 o 
  -8   4   2        0.48       -1.28     14.04 o 
  -6   4   2     3839.51     3498.62     87.32 o 
  -4   4   2     1434.81     1356.68     52.45 o 
  -2   4   2       66.45       97.02     14.08 o 
   0   4   2      275.97      304.71     15.97 o 
   2   4   2       43.00      109.88     18.10 o 
   4   4   2     1093.30      912.76     35.22 o 
   6   4   2      803.32      784.65     31.10 o 
   8   4   2      612.76      520.05     32.22 o 
  10   4   2        5.90        4.10     21.10 o 
  12   4   2       13.49       11.53     25.26 o 
  14   4   2       10.02       37.52     28.49 o 
 -17   5   2      132.04      140.10     44.79 o 
 -15   5   2        9.15       16.88     30.31 o 
 -13   5   2        0.04       -1.51     22.42 o 
 -11   5   2        9.53       10.56     22.28 o 
  -9   5   2      230.13      241.25     26.09 o 
  -7   5   2      458.45      433.70     29.51 o 
  -5   5   2     1818.97     1623.95     48.05 o 
  -3   5   2     5015.20     5360.52     84.04 o 
  -1   5   2     2756.09     2428.44     37.19 o 
   1   5   2     1238.65     1021.61     25.17 o 
   3   5   2        4.17       26.24     16.32 o 
   5   5   2     1636.03     1588.22     47.82 o 
   7   5   2     1797.52     1725.87     53.70 o 
   9   5   2      819.86      715.43     38.10 o 
  11   5   2       25.31       31.09     27.79 o 
  13   5   2       90.30      132.03     34.88 o 
  15   5   2       45.64       80.14     39.61 o 
 -16   6   2      547.80      544.61     52.21 o 
 -14   6   2      582.70      626.77     51.72 o 
 -12   6   2      935.89      912.08     48.72 o 
 -10   6   2      297.51      327.76     36.95 o 
  -8   6   2      662.49      608.43     36.51 o 
  -6   6   2      328.65      355.10     27.87 o 
  -4   6   2     4440.97     4813.10     69.32 o 
  -2   6   2      529.33      616.15     26.31 o 
   0   6   2       76.24      171.67     17.05 o 
   2   6   2       24.82       70.74     13.05 o 
   4   6   2      117.24      119.83     18.61 o 
   6   6   2     1843.93     1628.24     43.69 o 
   8   6   2     1580.73     1440.46     47.42 o 
  10   6   2      969.17      926.50     50.66 o 
  12   6   2       16.52       15.74     28.89 o 
  14   6   2      670.69      660.24     57.55 o 
 -15   7   2        7.98       13.37     31.67 o 
 -13   7   2       39.21       11.40     31.12 o 
 -11   7   2       16.03       15.09     24.88 o 
  -9   7   2        1.62       -4.39     20.95 o 
  -7   7   2      456.59      455.92     29.23 o 
  -5   7   2      562.99      491.05     27.82 o 
  -3   7   2     7273.34     7670.57    108.18 o 
  -1   7   2      821.00      636.17     25.40 o 
   1   7   2     5616.30     5330.75     80.65 o 
   3   7   2      692.35      679.88     29.39 o 
   5   7   2       48.53       69.40     18.60 o 
   7   7   2      589.38      537.13     39.08 o 
   9   7   2     1465.74     1306.51     56.82 o 
  11   7   2      121.28      133.44     33.38 o 
  13   7   2       11.98       42.92     34.87 o 
 -14   8   2      130.17      170.73     40.21 o 
 -12   8   2      180.91      208.46     39.76 o 
 -10   8   2      794.85      688.59     44.06 o 
  -8   8   2      144.87      161.05     30.06 o 
  -6   8   2       18.60       25.31     19.01 o 
  -4   8   2     1093.04     1139.66     39.75 o 
  -2   8   2      135.43      179.18     19.57 o 
   0   8   2      426.99      450.47     24.60 o 
   2   8   2      142.09      155.47     19.16 o 
   4   8   2      467.13      510.49     31.41 o 
   6   8   2      244.45      250.99     33.86 o 
   8   8   2      119.25       90.28     30.20 o 
  10   8   2      359.38      299.89     40.48 o 
  12   8   2       44.46       73.51     38.52 o 
  14   8   2      459.59      468.19     59.20 o 
 -15   9   2       19.71       -5.70     32.20 o 
 -13   9   2        1.42        8.50     30.12 o 
 -11   9   2       68.48       94.38     32.89 o 
  -9   9   2      643.51      606.04     42.74 o 
  -7   9   2      177.94      209.75     29.21 o 
  -5   9   2       27.92       43.13     20.64 o 
  -3   9   2        0.49        7.88     22.36 o 
  -1   9   2      106.52       90.10     19.34 o 
   1   9   2      515.38      467.99     26.51 o 
   3   9   2     1034.97      894.50     32.78 o 
   5   9   2      104.48       93.20     30.64 o 
   7   9   2       80.54       77.42     28.57 o 
   9   9   2      107.43      108.46     36.43 o 
  11   9   2        4.75      -19.54     30.23 o 
  13   9   2       47.47       57.25     41.75 o 
 -14  10   2        0.12       12.07     33.66 o 
 -12  10   2       58.83       88.14     35.09 o 
 -10  10   2        0.42       19.42     29.95 o 
  -8  10   2       26.14       60.22     26.62 o 
  -6  10   2      256.89      243.76     32.63 o 
  -4  10   2        1.63       30.88     22.06 o 
  -2  10   2       95.54      109.00     21.20 o 
   0  10   2      113.12      112.87     21.70 o 
   2  10   2       94.94      106.03     20.91 o 
   4  10   2      112.49      126.46     29.08 o 
   6  10   2      106.50      128.97     30.46 o 
   8  10   2       11.37       14.84     29.26 o 
  10  10   2       23.91       28.42     31.78 o 
  12  10   2        2.82       37.10     41.44 o 
 -13  11   2       35.88       47.02     35.91 o 
 -11  11   2        1.95        8.76     27.98 o 
  -9  11   2       31.88       22.19     28.97 o 
  -7  11   2        0.09       27.25     24.35 o 
  -5  11   2       86.35      112.11     28.53 o 
  -3  11   2      782.87      808.36     41.01 o 
  -1  11   2       52.09      109.03     22.90 o 
   1  11   2      211.82      285.01     27.32 o 
   3  11   2       49.33      111.60     25.70 o 
   5  11   2       37.02       48.75     26.27 o 
   7  11   2       14.29       27.58     29.29 o 
   9  11   2       43.46       19.60     32.93 o 
  11  11   2       10.43      -12.89     36.57 o 
 -12  12   2       83.76       92.73     38.60 o 
 -10  12   2      225.16      253.31     45.53 o 
  -8  12   2       40.38       98.26     34.49 o 
  -6  12   2        9.07       11.48     25.12 o 
  -4  12   2      170.71      142.63     29.09 o 
  -2  12   2       42.77       57.90     24.15 o 
   0  12   2      128.04      122.71     24.89 o 
   2  12   2        1.93       27.59     22.35 o 
   4  12   2      259.21      288.10     37.14 o 
   6  12   2       57.97       96.78     35.71 o 
   8  12   2       69.41       80.21     36.28 o 
  10  12   2      180.86      190.60     44.84 o 
 -11  13   2        0.03       19.43     30.71 o 
  -9  13   2       30.72       14.09     38.18 o 
  -7  13   2        0.18       24.91     34.47 o 
  -5  13   2       43.33       47.37     26.26 o 
  -3  13   2      665.70      649.29     43.14 o 
  -1  13   2       76.08      110.52     27.05 o 
   1  13   2        7.24       22.87     22.27 o 
   3  13   2      230.37      257.55     39.55 o 
   5  13   2      193.09      219.58     42.06 o 
   7  13   2      215.54      202.34     42.61 o 
   9  13   2       23.98       33.60     33.26 o 
 -10  14   2       15.61       59.10     37.70 o 
  -8  14   2       45.39       66.79     37.22 o 
  -6  14   2      126.66      135.63     39.27 o 
  -4  14   2      186.09      152.83     31.76 o 
  -2  14   2       30.97       35.34     25.06 o 
   0  14   2        6.13       46.86     28.19 o 
   2  14   2        5.72      -13.67     30.03 o 
   4  14   2        4.52       17.85     31.09 o 
   6  14   2        0.81       13.61     30.55 o 
   8  14   2       40.93       48.51     34.64 o 
  -7  15   2        1.14       -6.25     32.19 o 
  -5  15   2        0.64       23.32     31.58 o 
  -3  15   2      127.59       98.74     29.39 o 
  -1  15   2        2.36       46.98     29.21 o 
   1  15   2        2.57      -10.85     32.85 o 
   3  15   2        5.99       40.78     35.58 o 
   5  15   2      114.44      106.23     38.55 o 
   7  15   2       17.65       59.58     35.09 o 
  -6  16   2        0.39       10.23     33.71 o 
  -4  16   2        3.41       39.52     34.59 o 
  -2  16   2        4.57       26.62     32.16 o 
   0  16   2        3.93       21.23     36.34 o 
   2  16   2        9.70        6.88     36.04 o 
   4  16   2       38.99       37.67     39.47 o 
 -17   1   3       73.82       91.08     33.79 o 
 -15   1   3      153.90      137.81     32.19 o 
 -13   1   3      173.42      178.56     31.89 o 
 -11   1   3      331.13      338.82     32.29 o 
  -9   1   3        2.80        1.37     14.76 o 
  -7   1   3      437.38      418.10     24.20 o 
  -5   1   3     1780.98     1970.51     61.36 o 
  -3   1   3     5583.51     5313.98    116.15 o 
  -1   1   3     2633.14     2351.27     49.63 o 
   1   1   3       23.05       25.93     10.25 o 
   3   1   3     2815.60     2820.93     63.86 o 
   5   1   3      985.77      978.75     28.39 o 
   7   1   3      278.99      275.42     23.10 o 
   9   1   3      431.67      414.53     29.22 o 
  11   1   3       20.35       15.41     22.24 o 
  13   1   3       13.80       42.99     31.72 o 
  15   1   3       86.82       66.94     42.63 o 
 -16   2   3       73.29       75.25     30.88 o 
 -14   2   3      593.04      574.77     40.97 o 
 -12   2   3        2.04        1.29     20.00 o 
 -10   2   3      765.03      769.43     36.06 o 
  -8   2   3     1397.88     1408.13     39.87 o 
  -6   2   3     1470.04     1537.26     59.48 o 
  -4   2   3     4644.00     5387.20    126.79 o 
  -2   2   3     3134.25     3051.62     65.87 o 
   0   2   3      939.17      837.87     23.86 o 
   2   2   3     2153.54     2179.91     43.90 o 
   4   2   3       29.02       47.72     12.24 o 
   6   2   3     2025.14     1874.79     48.06 o 
   8   2   3      178.35      200.67     23.91 o 
  10   2   3      492.21      613.56     42.70 o 
  12   2   3      212.55      261.53     38.23 o 
  14   2   3      366.58      421.19     55.59 o 
 -17   3   3      249.18      253.33     44.10 o 
 -15   3   3      473.58      462.07     49.38 o 
 -13   3   3      256.21      310.27     38.31 o 
 -11   3   3     2544.68     2407.88     59.58 o 
  -9   3   3       30.10       29.04     17.56 o 
  -7   3   3        1.90       20.17     14.23 o 
  -5   3   3       20.54       56.80     13.80 o 
  -3   3   3      427.87      423.85     19.99 o 
  -1   3   3      249.42      205.44     14.96 o 
   1   3   3       44.81        7.06     11.24 o 
   3   3   3    15221.23    16659.87    409.30 o 
   5   3   3     2909.00     2665.78     79.83 o 
   7   3   3     1628.30     1458.46     43.51 o 
   9   3   3      920.55      740.16     38.71 o 
  11   3   3      387.96      423.92     40.28 o 
  13   3   3      317.53      318.70     42.69 o 
  15   3   3      410.73      492.35     60.85 o 
 -16   4   3       31.14       45.87     30.07 o 
 -14   4   3       83.52      128.09     30.96 o 
 -12   4   3       21.90       42.91     24.32 o 
 -10   4   3     1405.21     1370.78     44.83 o 
  -8   4   3     1420.04     1287.28     46.18 o 
  -6   4   3     5256.55     5150.40    154.81 o 
  -4   4   3     4417.55     4002.30     87.24 o 
  -2   4   3     2548.43     2567.67     40.65 o 
   0   4   3     2202.83     2112.39     33.99 o 
   2   4   3     7686.62     8171.15    185.63 o 
   4   4   3      293.18      413.79     29.73 o 
   6   4   3       70.94       88.17     24.38 o 
   8   4   3        4.87       -7.44     22.67 o 
  10   4   3       58.84       25.71     25.74 o 
  12   4   3      175.72      234.36     38.52 o 
  14   4   3      360.81      405.23     48.66 o 
 -17   5   3       82.28      102.02     41.99 o 
 -15   5   3      163.10      198.44     37.42 o 
 -13   5   3       14.57        8.33     22.47 o 
 -11   5   3      558.96      553.97     40.17 o 
  -9   5   3      178.68      179.01     29.70 o 
  -7   5   3      228.86      282.00     29.23 o 
  -5   5   3     1325.96     1370.30     43.40 o 
  -3   5   3      647.49      750.02     28.09 o 
  -1   5   3      336.88      386.42     20.60 o 
   1   5   3       26.97       16.17     13.13 o 
   3   5   3     1978.46     1975.99     52.28 o 
   5   5   3     1600.72     1421.42     49.93 o 
   7   5   3     1421.11     1333.01     53.30 o 
   9   5   3      193.76      210.30     36.78 o 
  11   5   3      268.11      256.03     39.41 o 
  13   5   3      380.94      365.24     47.09 o 
 -16   6   3       13.11       42.86     36.67 o 
 -14   6   3        0.36       11.39     27.16 o 
 -12   6   3        2.21        6.19     23.44 o 
 -10   6   3       54.55       45.98     24.36 o 
  -8   6   3      152.49      182.37     29.06 o 
  -6   6   3      264.78      291.08     28.50 o 
  -4   6   3      137.45      134.54     19.49 o 
  -2   6   3       25.07       31.19     12.61 o 
   0   6   3      229.88      220.22     18.42 o 
   2   6   3      276.63      294.54     28.13 o 
   4   6   3        4.83        7.51     19.10 o 
   6   6   3      239.90      278.13     34.80 o 
   8   6   3        0.20       27.39     26.03 o 
  10   6   3       61.08       81.69     31.41 o 
  12   6   3        3.00       12.83     28.04 o 
  14   6   3        0.71       49.75     31.34 o 
 -15   7   3       25.40       20.46     30.89 o 
 -13   7   3      124.99      103.54     37.00 o 
 -11   7   3       66.55       61.28     28.07 o 
  -9   7   3       15.92       22.69     22.89 o 
  -7   7   3       19.63       43.80     22.12 o 
  -5   7   3        4.08       50.74     17.43 o 
  -3   7   3      164.68      200.71     22.95 o 
  -1   7   3        6.60       16.43     13.82 o 
   1   7   3       52.54       74.78     15.40 o 
   3   7   3      263.31      264.54     31.01 o 
   5   7   3      110.12      109.45     28.11 o 
   7   7   3       99.47      105.12     31.24 o 
   9   7   3       39.73       29.11     26.70 o 
  11   7   3        0.46        2.03     28.11 o 
  13   7   3        7.02       30.96     35.37 o 
 -14   8   3       21.63       58.95     33.26 o 
 -12   8   3      206.67      212.27     36.36 o 
 -10   8   3        0.44       -2.40     21.87 o 
  -8   8   3       28.57       15.31     23.71 o 
  -6   8   3      962.08      901.52     43.93 o 
  -4   8   3     2295.80     2100.25     63.26 o 
  -2   8   3      875.83      846.41     30.93 o 
   0   8   3      122.14      143.30     20.60 o 
   2   8   3       63.01       89.15     17.19 o 
   4   8   3      174.92      236.12     32.44 o 
   6   8   3        0.22       27.04     25.57 o 
   8   8   3        4.62       23.68     26.73 o 
  10   8   3       15.42       28.59     27.76 o 
  12   8   3      149.72      189.58     45.68 o 
 -15   9   3      158.76      231.30     49.51 o 
 -13   9   3      720.47      708.04     55.71 o 
 -11   9   3       62.47       67.47     28.95 o 
  -9   9   3      155.88      141.23     32.14 o 
  -7   9   3        1.01       24.87     23.50 o 
  -5   9   3        0.01       27.13     20.32 o 
  -3   9   3       18.94       39.24     22.83 o 
  -1   9   3       13.18       28.91     17.96 o 
   1   9   3     1283.21     1341.77     45.44 o 
   3   9   3       66.82       64.46     25.63 o 
   5   9   3     1652.02     1439.21     57.99 o 
   7   9   3      985.44      886.55     50.18 o 
   9   9   3      511.80      531.91     45.62 o 
  11   9   3       96.64       78.04     36.37 o 
 -14  10   3        3.64        4.97     31.44 o 
 -12  10   3      824.24      737.84     57.93 o 
 -10  10   3       69.12       78.99     30.41 o 
  -8  10   3      251.12      303.85     39.39 o 
  -6  10   3      595.98      570.01     40.75 o 
  -4  10   3     1495.55     1464.26     50.69 o 
  -2  10   3      840.41      891.98     41.25 o 
   0  10   3      503.77      506.48     30.34 o 
   2  10   3      763.14      713.72     43.01 o 
   4  10   3     1199.30     1102.87     52.07 o 
   6  10   3       23.89       11.98     24.74 o 
   8  10   3       21.02       25.74     27.65 o 
  10  10   3       80.04      124.41     40.18 o 
  12  10   3      113.04      102.16     48.47 o 
 -13  11   3      394.12      390.52     55.66 o 
 -11  11   3      115.57       82.55     35.77 o 
  -9  11   3      158.81      134.54     34.73 o 
  -7  11   3       34.98       35.26     24.09 o 
  -5  11   3        1.28        9.45     23.53 o 
  -3  11   3       37.33       61.01     24.93 o 
  -1  11   3       93.35       84.39     24.73 o 
   1  11   3     1068.04      993.05     49.08 o 
   3  11   3      108.54       95.06     28.04 o 
   5  11   3      552.25      537.51     41.68 o 
   7  11   3       80.00       46.05     33.90 o 
   9  11   3      116.20      106.53     36.97 o 
  11  11   3      163.47      180.04     44.25 o 
 -12  12   3      192.39      230.72     47.13 o 
 -10  12   3        0.94       33.28     31.04 o 
  -8  12   3       59.21       76.80     30.27 o 
  -6  12   3       43.81       54.31     26.53 o 
  -4  12   3       34.99       52.90     25.25 o 
  -2  12   3       85.21       70.74     24.87 o 
   0  12   3      163.03      128.96     33.23 o 
   2  12   3       12.50       49.77     25.35 o 
   4  12   3      275.91      212.42     35.55 o 
   6  12   3       22.28       35.36     30.78 o 
   8  12   3       18.97       42.35     33.52 o 
  10  12   3        0.92       46.28     35.64 o 
 -11  13   3        0.07       33.82     32.73 o 
  -9  13   3        1.92       18.16     38.18 o 
  -7  13   3       21.66       22.55     28.36 o 
  -5  13   3       33.66       52.11     31.08 o 
  -3  13   3        8.40       64.37     25.74 o 
  -1  13   3       50.05       30.50     24.61 o 
   1  13   3       10.52       11.87     28.74 o 
   3  13   3        0.32        2.93     25.13 o 
   5  13   3       33.97       61.62     32.34 o 
   7  13   3        0.99       28.27     32.00 o 
   9  13   3       10.64       27.54     34.73 o 
 -10  14   3        4.03      -30.23     44.30 o 
  -8  14   3       43.67       71.98     38.70 o 
  -6  14   3        5.65       24.57     30.27 o 
  -4  14   3       62.88       73.59     31.61 o 
  -2  14   3        8.04       37.91     28.21 o 
   0  14   3       38.34       45.83     32.71 o 
   2  14   3        6.75       46.78     30.76 o 
   4  14   3        0.35        1.28     29.86 o 
   6  14   3        2.50       20.62     31.26 o 
  -7  15   3        1.39       23.19     34.21 o 
  -5  15   3        4.18       36.13     31.77 o 
  -3  15   3        0.42       -0.95     29.44 o 
  -1  15   3        0.77        9.76     30.72 o 
   1  15   3       15.04       57.04     32.53 o 
   3  15   3      110.18      165.46     44.14 o 
   5  15   3       61.68       81.04     36.44 o 
  -4  16   3        0.37        0.62     29.21 o 
  -2  16   3       59.14       71.58     38.61 o 
   0  16   3        7.49       52.60     38.63 o 
   2  16   3       90.68      110.63     42.88 o 
 -16   0   4       35.09       74.80     40.02 o 
 -14   0   4      186.20      192.11     48.36 o 
 -12   0   4      575.75      555.04     57.56 o 
 -10   0   4        2.79       30.20     29.71 o 
  -8   0   4        3.31        9.10     30.02 o 
  -6   0   4    16416.79    16654.91   1060.00 o 
  -4   0   4       26.16        6.53     15.66 o 
  -2   0   4     3737.22     3112.91     63.15 o 
   0   0   4     1870.82     1439.61     44.39 o 
   2   0   4     7796.48     7814.56    312.94 o 
   4   0   4     6887.11     6951.40    244.77 o 
   6   0   4     2476.47     2281.06    102.19 o 
   8   0   4     1278.60     1430.02     68.04 o 
  10   0   4     1833.77     1699.52    123.32 o 
  12   0   4       30.16       18.61     47.58 o 
  14   0   4        0.66       75.54     54.04 o 
 -17   1   4       75.22      102.81     34.70 o 
 -15   1   4      340.19      398.68     45.75 o 
 -13   1   4      546.45      553.97     40.80 o 
 -11   1   4      276.78      330.30     31.22 o 
  -9   1   4      336.10      362.75     29.11 o 
  -7   1   4     9603.13    10358.21    257.78 o 
  -5   1   4       64.12      122.08     17.63 o 
  -3   1   4     2229.48     2250.64     46.10 o 
  -1   1   4      311.07      326.51     18.25 o 
   1   1   4      158.13      174.24     16.29 o 
   3   1   4      116.09      156.31     18.24 o 
   5   1   4       55.17       59.50     15.99 o 
   7   1   4     3651.02     3587.91     80.90 o 
   9   1   4        0.92       19.73     23.50 o 
  11   1   4      828.40      846.13     68.42 o 
  13   1   4      541.42      495.75     64.69 o 
 -16   2   4       12.80       40.73     28.45 o 
 -14   2   4       22.77       20.71     26.07 o 
 -12   2   4        9.11        2.72     21.18 o 
 -10   2   4       31.24       40.33     19.85 o 
  -8   2   4        0.04        4.90     14.81 o 
  -6   2   4     3656.32     3819.15    106.27 o 
  -4   2   4       21.00       27.11     13.16 o 
  -2   2   4        1.97       20.61     11.31 o 
   0   2   4     2036.97     1909.37     35.29 o 
   2   2   4     1041.28      964.06     31.40 o 
   4   2   4     1581.24     1563.32     40.09 o 
   6   2   4      740.17      747.07     29.34 o 
   8   2   4       14.05        4.81     23.42 o 
  10   2   4      415.38      432.27     39.81 o 
  12   2   4        0.82       45.00     32.98 o 
  14   2   4        7.10       45.32     39.00 o 
 -17   3   4       27.13       25.44     36.02 o 
 -15   3   4        8.80       12.12     27.31 o 
 -13   3   4       36.87       44.45     27.03 o 
 -11   3   4       16.37       32.79     21.49 o 
  -9   3   4       18.67       34.78     18.20 o 
  -7   3   4      126.66      154.89     21.23 o 
  -5   3   4     1556.34     1648.55     61.78 o 
  -3   3   4       73.50       73.60     13.78 o 
  -1   3   4     1334.85     1105.08     28.90 o 
   1   3   4      720.65      711.92     28.10 o 
   3   3   4      594.67      548.21     31.99 o 
   5   3   4       78.89       74.72     22.73 o 
   7   3   4      202.31      218.21     33.34 o 
   9   3   4       21.66       30.98     24.73 o 
  11   3   4       58.62       66.22     30.29 o 
  13   3   4       17.36       32.15     35.49 o 
 -16   4   4       62.51       76.54     31.72 o 
 -14   4   4      163.33      172.19     38.26 o 
 -12   4   4       73.70       56.94     29.25 o 
 -10   4   4       99.60       88.00     26.08 o 
  -8   4   4       36.31       62.69     22.15 o 
  -6   4   4       31.72       43.31     18.24 o 
  -4   4   4      313.88      270.72     20.77 o 
  -2   4   4     2415.16     2091.35     52.32 o 
   0   4   4       14.08       17.81     11.07 o 
   2   4   4       11.40        5.77     16.61 o 
   4   4   4      409.89      378.37     31.40 o 
   6   4   4      401.44      379.85     35.63 o 
   8   4   4        7.11        0.16     26.36 o 
  10   4   4        2.22       26.79     26.74 o 
  12   4   4        3.63       -9.26     28.08 o 
  14   4   4        4.21       37.89     37.58 o 
 -15   5   4      133.87      147.83     38.11 o 
 -13   5   4      452.09      422.59     40.66 o 
 -11   5   4      147.45      158.48     31.91 o 
  -9   5   4      358.37      368.14     35.57 o 
  -7   5   4      376.47      340.67     31.44 o 
  -5   5   4     2262.89     2057.58     54.57 o 
  -3   5   4     1612.88     1470.74     35.76 o 
  -1   5   4      322.11      338.34     21.59 o 
   1   5   4      734.35      836.41     31.43 o 
   3   5   4      269.28      292.93     30.96 o 
   5   5   4       21.40       54.66     24.53 o 
   7   5   4        0.99        5.45     24.19 o 
   9   5   4      540.04      537.26     47.55 o 
  11   5   4      629.96      664.63     55.59 o 
  13   5   4      369.54      398.92     48.21 o 
 -16   6   4      177.03      241.63     45.49 o 
 -14   6   4      187.80      203.08     37.21 o 
 -12   6   4       44.92       84.47     28.12 o 
 -10   6   4       42.45       72.13     26.24 o 
  -8   6   4      525.00      453.87     35.83 o 
  -6   6   4        5.99       36.42     20.60 o 
  -4   6   4     1339.43     1338.02     39.63 o 
  -2   6   4      521.97      463.66     23.77 o 
   0   6   4     1891.39     1878.62     38.53 o 
   2   6   4      803.68      729.09     38.60 o 
   4   6   4     1911.01     1706.27     57.77 o 
   6   6   4     1343.50     1169.18     53.65 o 
   8   6   4     1445.49     1116.68     54.42 o 
  10   6   4       49.33       33.48     29.81 o 
  12   6   4        0.54       11.91     30.82 o 
 -15   7   4      103.12      117.33     33.46 o 
 -13   7   4      109.69      120.84     32.11 o 
 -11   7   4      441.39      448.00     38.49 o 
  -9   7   4     1247.76     1159.17     52.52 o 
  -7   7   4      116.15      100.65     26.67 o 
  -5   7   4     2977.53     2828.92     98.17 o 
  -3   7   4      161.96      199.33     20.19 o 
  -1   7   4       65.46       70.57     16.67 o 
   1   7   4       57.48       58.43     21.28 o 
   3   7   4      407.32      377.40     35.03 o 
   5   7   4      531.77      565.34     42.05 o 
   7   7   4       73.15       67.99     28.26 o 
   9   7   4      395.27      349.21     42.39 o 
  11   7   4      195.43      263.50     42.60 o 
  13   7   4      467.23      520.31     52.07 o 
 -14   8   4        0.61       18.35     26.88 o 
 -12   8   4       25.31       26.85     25.32 o 
 -10   8   4       32.56       51.06     26.04 o 
  -8   8   4      318.28      339.77     37.30 o 
  -6   8   4        4.96        7.33     20.27 o 
  -4   8   4      903.65      866.50     37.59 o 
  -2   8   4      159.60      187.36     21.84 o 
   0   8   4       93.98      104.72     20.51 o 
   2   8   4     1478.97     1471.92     60.93 o 
   4   8   4      885.92      843.95     47.27 o 
   6   8   4      273.82      270.18     37.72 o 
   8   8   4      334.29      293.01     40.56 o 
  10   8   4       33.72       44.07     30.17 o 
  12   8   4       96.73      117.36     36.58 o 
 -13   9   4       23.79       36.49     27.58 o 
 -11   9   4      144.32      123.01     33.01 o 
  -9   9   4      166.77      199.51     33.76 o 
  -7   9   4        0.78       -0.98     22.45 o 
  -5   9   4        9.43        5.49     21.89 o 
  -3   9   4       14.93       36.89     21.48 o 
  -1   9   4       40.89       38.61     18.89 o 
   1   9   4      643.64      671.64     41.47 o 
   3   9   4      139.79      163.67     31.76 o 
   5   9   4       34.51       38.78     26.41 o 
   7   9   4        1.78       -1.16     25.39 o 
   9   9   4       79.05       88.78     32.90 o 
  11   9   4       14.90       24.19     41.42 o 
 -14  10   4       56.77       70.71     37.40 o 
 -12  10   4       11.80        6.08     27.81 o 
 -10  10   4       19.18       32.21     28.53 o 
  -8  10   4       29.61       29.96     24.68 o 
  -6  10   4       18.32       65.37     26.87 o 
  -4  10   4       51.28       65.53     24.61 o 
  -2  10   4      282.32      251.49     30.25 o 
   0  10   4      173.77      163.20     30.59 o 
   2  10   4        0.00      -12.04     21.58 o 
   4  10   4       42.68       31.25     24.61 o 
   6  10   4        6.00       -2.18     24.49 o 
   8  10   4       37.05       43.26     32.05 o 
  10  10   4        5.44       39.51     34.89 o 
 -13  11   4        9.38       42.76     35.90 o 
 -11  11   4       32.03       57.08     31.48 o 
  -9  11   4       77.76       87.78     32.49 o 
  -7  11   4       35.27       93.48     28.23 o 
  -5  11   4      467.51      498.23     41.99 o 
  -3  11   4       41.12       58.80     24.11 o 
  -1  11   4        0.96       -5.54     22.59 o 
   1  11   4       49.23       56.24     26.20 o 
   3  11   4       20.52       36.36     24.90 o 
   5  11   4       56.16       80.42     29.37 o 
   7  11   4        0.16       -2.46     31.94 o 
   9  11   4       17.14       45.93     35.75 o 
 -12  12   4       47.29       70.17     37.62 o 
 -10  12   4        7.21       28.51     27.73 o 
  -8  12   4      101.65      127.16     34.13 o 
  -6  12   4        3.75        1.86     25.68 o 
  -4  12   4       89.71      114.79     33.79 o 
  -2  12   4       32.92       58.33     27.90 o 
   0  12   4       83.35      101.64     33.46 o 
   2  12   4      447.03      514.82     41.66 o 
   4  12   4      151.27      235.42     36.88 o 
   6  12   4       54.91       94.36     32.31 o 
   8  12   4       98.42      114.71     43.35 o 
 -11  13   4       77.69      109.94     67.81 o 
  -9  13   4       18.91       28.43     28.16 o 
  -7  13   4        2.00        5.23     27.53 o 
  -5  13   4      285.49      284.05     42.09 o 
  -3  13   4       70.26       35.19     31.84 o 
  -1  13   4        0.52       -1.22     26.97 o 
   1  13   4        2.68       23.64     30.10 o 
   3  13   4       12.87        9.42     28.22 o 
   5  13   4        1.60       23.08     26.90 o 
   7  13   4        0.68       17.86     33.43 o 
  -8  14   4       20.94       45.00     31.45 o 
  -6  14   4       17.64       18.48     28.54 o 
  -4  14   4      113.28      133.02     36.09 o 
  -2  14   4      196.38      214.19     42.25 o 
   0  14   4      114.95      141.78     37.28 o 
   2  14   4       34.23       69.11     33.40 o 
   4  14   4        2.06       51.79     36.26 o 
   6  14   4        2.76       14.17     32.77 o 
  -7  15   4       11.33       19.72     32.28 o 
  -5  15   4       38.21       14.96     33.39 o 
  -3  15   4        7.17       31.89     38.32 o 
  -1  15   4        3.48       42.97     31.10 o 
   1  15   4        9.89       -9.99     31.75 o 
   3  15   4        7.15       -3.08     34.75 o 
  -2  16   4        0.58       38.90     58.74 o 
 -17   1   5       18.68       17.78     32.80 o 
 -15   1   5       18.75       -8.42     28.35 o 
 -13   1   5       25.05       11.96     22.63 o 
 -11   1   5      103.21       74.17     25.61 o 
  -9   1   5      926.76      939.84     38.92 o 
  -7   1   5       70.10       69.46     19.03 o 
  -5   1   5     1251.74     1163.07     33.26 o 
  -3   1   5     1976.48     1741.90     48.26 o 
  -1   1   5       82.91       75.56     15.20 o 
   1   1   5       20.83       46.54     14.64 o 
   3   1   5       13.79       36.63     14.80 o 
   5   1   5       83.87       80.29     19.58 o 
   7   1   5       92.07       65.52     26.61 o 
   9   1   5       58.31       98.12     36.20 o 
  11   1   5       28.70       14.10     36.79 o 
  13   1   5        2.43       29.85     38.31 o 
 -16   2   5      523.49      492.40     48.91 o 
 -14   2   5      102.20      166.63     37.87 o 
 -12   2   5      229.33      206.36     37.62 o 
 -10   2   5       14.01       29.08     20.38 o 
  -8   2   5       22.41       34.12     18.95 o 
  -6   2   5     1590.89     1600.85     67.16 o 
  -4   2   5       66.66      106.80     16.79 o 
  -2   2   5      342.01      329.15     21.05 o 
   0   2   5        0.90       17.01     13.92 o 
   2   2   5     2630.69     2669.03     68.08 o 
   4   2   5     1284.60     1275.06     63.48 o 
   6   2   5      284.99      281.81     35.66 o 
   8   2   5     1389.14     1320.57     56.13 o 
  10   2   5      743.43      848.90     51.22 o 
  12   2   5      137.68      186.62     49.65 o 
 -17   3   5       34.18       22.09     28.86 o 
 -15   3   5      155.59      176.25     38.08 o 
 -13   3   5       41.79       16.92     26.39 o 
 -11   3   5      277.95      329.03     36.83 o 
  -9   3   5     1434.72     1387.69     47.67 o 
  -7   3   5     2016.60     1822.95     62.92 o 
  -5   3   5     2665.85     2384.90     84.00 o 
  -3   3   5     1968.29     1898.62     41.01 o 
  -1   3   5       11.85       49.60     14.30 o 
   1   3   5     3262.17     3241.80     80.51 o 
   3   3   5     1241.20     1121.34     39.42 o 
   5   3   5      490.81      462.35     37.39 o 
   7   3   5        7.50       21.33     24.17 o 
   9   3   5      135.65      153.10     33.65 o 
  11   3   5      128.10      176.91     35.96 o 
  13   3   5        0.77        6.78     39.69 o 
 -16   4   5      424.79      399.12     48.50 o 
 -14   4   5        0.62        1.92     24.57 o 
 -12   4   5      420.15      429.09     38.78 o 
 -10   4   5      498.32      422.16     37.52 o 
  -8   4   5      559.47      568.15     32.49 o 
  -6   4   5       62.48       73.34     18.96 o 
  -4   4   5        7.41       16.95     13.56 o 
  -2   4   5     1433.73     1343.28     40.08 o 
   0   4   5        2.93        0.61     12.86 o 
   2   4   5     1610.11     1578.32     45.35 o 
   4   4   5     1425.16     1336.20     57.16 o 
   6   4   5     1412.01     1329.78     79.57 o 
   8   4   5      296.38      299.89     39.38 o 
  10   4   5      198.63      246.42     41.07 o 
  12   4   5      272.70      232.37     47.91 o 
 -15   5   5       83.30      126.19     37.08 o 
 -13   5   5       44.51       23.15     29.38 o 
 -11   5   5       96.23      136.67     29.90 o 
  -9   5   5       39.55       54.73     25.23 o 
  -7   5   5     1087.47     1115.82     47.86 o 
  -5   5   5      555.62      544.06     48.54 o 
  -3   5   5      138.14      107.76     18.74 o 
  -1   5   5       13.83       18.13     14.59 o 
   1   5   5     1910.16     1937.14     49.96 o 
   3   5   5     1324.18     1147.20     49.30 o 
   5   5   5      386.84      412.45     38.77 o 
   7   5   5        9.30       31.74     24.01 o 
   9   5   5       71.14       98.07     32.42 o 
  11   5   5       60.62      114.40     35.29 o 
 -16   6   5       30.38       42.59     33.06 o 
 -14   6   5        0.18       15.31     31.36 o 
 -12   6   5        0.43       11.76     23.36 o 
 -10   6   5       67.42       68.39     24.33 o 
  -8   6   5       83.59       88.03     27.01 o 
  -6   6   5       17.78       16.75     21.27 o 
  -4   6   5       74.85       80.41     17.47 o 
  -2   6   5      235.22      214.70     22.44 o 
   0   6   5       20.43       21.63     18.39 o 
   2   6   5       48.96       54.64     25.00 o 
   4   6   5       32.94       27.13     25.17 o 
   6   6   5      154.84      116.15     30.07 o 
   8   6   5        3.57       10.21     24.88 o 
  10   6   5        0.09       25.16     30.64 o 
  12   6   5       26.28       37.86     33.07 o 
 -15   7   5       50.52       89.94     35.19 o 
 -13   7   5       18.50       38.96     27.94 o 
 -11   7   5       23.02       37.69     25.15 o 
  -9   7   5       72.83       70.82     28.89 o 
  -7   7   5       50.75      108.89     26.98 o 
  -5   7   5        0.34        9.51     19.72 o 
  -3   7   5        1.60        7.72     16.07 o 
  -1   7   5       31.07       26.48     16.81 o 
   1   7   5      131.84      139.70     28.42 o 
   3   7   5       29.47       51.69     25.85 o 
   5   7   5        3.68       11.41     24.43 o 
   7   7   5        0.23       -3.72     24.22 o 
   9   7   5        0.16        3.69     30.08 o 
  11   7   5       48.81       57.77     33.87 o 
 -14   8   5      152.98      141.94     35.69 o 
 -12   8   5       83.98       84.49     29.63 o 
 -10   8   5       84.42       82.65     27.13 o 
  -8   8   5       45.60       39.05     24.37 o 
  -6   8   5       65.46       50.94     25.54 o 
  -4   8   5      139.38      122.16     24.44 o 
  -2   8   5       11.36       22.55     17.51 o 
   0   8   5     1159.05     1227.53     44.81 o 
   2   8   5      200.87      195.21     33.34 o 
   4   8   5      102.87       97.85     29.71 o 
   6   8   5       72.98       73.32     30.44 o 
   8   8   5       28.67       38.96     28.65 o 
  10   8   5      100.25      114.79     40.98 o 
 -13   9   5      177.75      220.95     39.27 o 
 -11   9   5      116.95      123.61     33.55 o 
  -9   9   5      181.13      184.61     33.79 o 
  -7   9   5      189.67      253.60     36.06 o 
  -5   9   5      160.80      206.32     32.68 o 
  -3   9   5       91.29       93.22     25.26 o 
  -1   9   5     1832.66     1771.15     53.49 o 
   1   9   5       28.01       54.40     25.87 o 
   3   9   5      398.03      437.51     45.07 o 
   5   9   5      100.40      101.57     30.31 o 
   7   9   5       47.51       58.15     29.96 o 
   9   9   5        7.70       31.28     28.55 o 
 -12  10   5        0.87       24.28     27.96 o 
 -10  10   5       40.54       51.75     27.91 o 
  -8  10   5       23.67       41.42     26.00 o 
  -6  10   5       55.94       44.91     25.26 o 
  -4  10   5        8.74       -4.96     24.92 o 
  -2  10   5       93.24      136.76     31.94 o 
   0  10   5     2080.48     1928.47     64.99 o 
   2  10   5        7.55       29.19     26.47 o 
   4  10   5      137.43      140.64     37.48 o 
   6  10   5       54.33       38.82     29.41 o 
   8  10   5      132.00      148.13     36.21 o 
 -11  11   5       17.18       47.28     29.48 o 
  -9  11   5       96.13      119.92     34.91 o 
  -7  11   5      126.97      123.12     32.01 o 
  -5  11   5       99.11       87.39     30.29 o 
  -3  11   5       68.40       51.86     31.61 o 
  -1  11   5     1270.83     1249.60     66.21 o 
   1  11   5       58.54       45.42     26.41 o 
   3  11   5       73.30       92.61     29.80 o 
   5  11   5        7.57       -8.34     26.42 o 
   7  11   5        0.19       11.50     28.81 o 
 -10  12   5        1.29       11.08     26.55 o 
  -8  12   5        9.22       -2.21     24.87 o 
  -6  12   5       34.18       58.96     29.78 o 
  -4  12   5        5.21        1.30     29.60 o 
  -2  12   5       88.20      104.41     37.97 o 
   0  12   5       58.97       40.91     31.34 o 
   2  12   5        0.27       -4.84     29.31 o 
   4  12   5       18.13       48.08     29.01 o 
   6  12   5       88.44       53.27     32.41 o 
  -9  13   5        4.93       10.32     29.43 o 
  -7  13   5       25.57       27.66     27.59 o 
  -5  13   5        7.10        9.57     32.31 o 
  -3  13   5        5.50        5.64     36.33 o 
  -1  13   5        9.08       16.80     32.39 o 
   1  13   5        0.00       -4.83     28.03 o 
   3  13   5       23.63       36.44     30.01 o 
   5  13   5        0.77        4.60     30.31 o 
  -8  14   5        2.64       26.64     32.42 o 
  -6  14   5       20.62       22.82     31.94 o 
  -4  14   5        0.28        9.88     38.44 o 
  -2  14   5        1.21       30.22     33.03 o 
   0  14   5       16.01       29.50     32.11 o 
   2  14   5        4.27       25.74     32.74 o 
   4  14   5       41.20       55.77     36.15 o 
  -5  15   5       20.11       83.99     68.26 o 
  -3  15   5       15.47       42.86     40.03 o 
  -1  15   5        3.06       52.20     38.00 o 
   1  15   5       18.80       50.18     34.66 o 
 -16   0   6      114.11      164.38     60.21 o 
 -14   0   6      161.79      143.99     49.80 o 
 -12   0   6      427.82      393.01     56.79 o 
 -10   0   6       50.50       83.12     48.36 o 
  -8   0   6     8808.21     8506.55    622.25 o 
  -6   0   6      424.21      397.77     36.20 o 
  -4   0   6      218.27      201.26     36.66 o 
  -2   0   6       41.53       68.99     23.83 o 
   0   0   6        3.03       34.32     23.28 o 
   2   0   6        9.26        7.27     22.83 o 
   4   0   6     1037.98     1051.39     54.03 o 
   6   0   6     2242.23     2208.18    126.18 o 
   8   0   6      115.20      182.01     63.96 o 
  10   0   6      393.24      436.43    137.35 o 
  12   0   6      253.80      195.78     90.55 o 
 -15   1   6      102.98      105.94     33.27 o 
 -13   1   6        6.11       15.02     26.97 o 
 -11   1   6      496.14      516.69     43.73 o 
  -9   1   6      762.05      717.56     43.92 o 
  -7   1   6      259.65      258.96     29.92 o 
  -5   1   6      107.44       88.21     19.76 o 
  -3   1   6     1087.91      968.98     41.49 o 
  -1   1   6     1670.52     1476.70     40.06 o 
   1   1   6     1040.61     1047.11     34.87 o 
   3   1   6      747.60      728.59     31.83 o 
   5   1   6     4714.19     4011.55    202.49 o 
   7   1   6       32.63       65.27     31.87 o 
   9   1   6      135.78      136.66     43.68 o 
  11   1   6       28.70       36.27     41.45 o 
 -16   2   6       16.78       24.32     30.75 o 
 -14   2   6      160.19      165.10     37.67 o 
 -12   2   6      193.24      200.58     44.44 o 
 -10   2   6        1.42       15.14     22.26 o 
  -8   2   6      924.36      922.36     51.28 o 
  -6   2   6      395.97      387.79     32.59 o 
  -4   2   6      123.59       90.73     18.68 o 
  -2   2   6      247.89      262.16     22.68 o 
   0   2   6        1.05        5.84     14.84 o 
   2   2   6       56.27       77.77     23.54 o 
   4   2   6      104.82       89.88     24.22 o 
   6   2   6      411.97      424.79     40.21 o 
   8   2   6       45.18       46.59     31.16 o 
  10   2   6      154.06      191.66     50.49 o 
  12   2   6      212.42      207.62     52.45 o 
 -15   3   6       14.48       28.44     26.98 o 
 -13   3   6        6.44        0.72     28.94 o 
 -11   3   6        1.75       -7.87     24.76 o 
  -9   3   6        4.73       11.11     19.64 o 
  -7   3   6        3.80      -12.92     16.78 o 
  -5   3   6      130.14       90.42     23.03 o 
  -3   3   6      150.57      149.23     20.92 o 
  -1   3   6      624.71      653.11     29.35 o 
   1   3   6       92.56      105.88     23.41 o 
   3   3   6      189.60      243.17     34.13 o 
   5   3   6       46.15       33.52     27.44 o 
   7   3   6       90.20      118.57     31.24 o 
   9   3   6       16.50       26.38     30.51 o 
  11   3   6        4.13       41.91     37.21 o 
 -16   4   6        3.13        0.14     26.27 o 
 -14   4   6        0.74       19.85     27.45 o 
 -12   4   6       45.58       55.57     29.81 o 
 -10   4   6      373.03      325.47     37.14 o 
  -8   4   6      326.54      360.53     37.14 o 
  -6   4   6        3.72        4.31     16.98 o 
  -4   4   6      104.03      122.47     20.70 o 
  -2   4   6        9.70        1.84     15.21 o 
   0   4   6       70.57      123.44     25.68 o 
   2   4   6       36.36       56.63     21.37 o 
   4   4   6       76.56      114.56     30.52 o 
   6   4   6        0.89        2.93     25.07 o 
   8   4   6       54.75      104.50     33.56 o 
  10   4   6       75.62      113.65     40.10 o 
 -15   5   6       95.59       95.17     36.24 o 
 -13   5   6        9.23        6.86     27.24 o 
 -11   5   6       11.39       23.48     24.41 o 
  -9   5   6      113.08      125.44     27.93 o 
  -7   5   6        8.08       35.32     22.49 o 
  -5   5   6        1.76       32.02     19.49 o 
  -3   5   6       50.51       52.45     17.98 o 
  -1   5   6     1639.71     1565.85     48.61 o 
   1   5   6     1738.61     1592.16     61.07 o 
   3   5   6      780.58      773.21     46.38 o 
   5   5   6        5.90       19.01     24.69 o 
   7   5   6      122.35      104.34     34.01 o 
   9   5   6      212.24      231.29     40.61 o 
  11   5   6      120.17      166.24     44.54 o 
 -14   6   6      139.72      138.14     37.28 o 
 -12   6   6      250.62      336.14     41.36 o 
 -10   6   6      896.75      833.00     48.95 o 
  -8   6   6       32.56       27.30     24.13 o 
  -6   6   6      793.96      799.15     44.65 o 
  -4   6   6      395.52      404.54     27.25 o 
  -2   6   6      333.67      414.12     28.98 o 
   0   6   6       19.35       38.06     21.65 o 
   2   6   6       92.19       72.85     28.55 o 
   4   6   6       48.60       57.01     26.87 o 
   6   6   6        5.34       -1.22     25.10 o 
   8   6   6      497.72      499.51     50.90 o 
  10   6   6      354.25      315.55     45.99 o 
 -15   7   6       22.28       19.09     29.72 o 
 -13   7   6        2.28       -5.39     26.49 o 
 -11   7   6      158.03      108.65     31.47 o 
  -9   7   6      204.95      216.51     34.97 o 
  -7   7   6       10.73       10.89     22.21 o 
  -5   7   6      370.37      383.21     35.77 o 
  -3   7   6      362.67      379.59     36.73 o 
  -1   7   6      761.55      751.26     38.84 o 
   1   7   6      887.97      863.64     48.15 o 
   3   7   6      761.65      706.53     46.85 o 
   5   7   6        0.11       16.90     25.55 o 
   7   7   6      385.72      330.85     42.04 o 
   9   7   6       70.27       85.98     35.62 o 
 -14   8   6       10.98       26.62     29.75 o 
 -12   8   6       48.71       52.06     28.84 o 
 -10   8   6      360.62      403.18     43.48 o 
  -8   8   6        4.58       -3.72     21.23 o 
  -6   8   6      399.22      336.94     36.76 o 
  -4   8   6      213.01      209.49     32.15 o 
  -2   8   6        3.88       18.07     20.90 o 
   0   8   6      180.94      202.20     33.93 o 
   2   8   6       82.06       67.38     27.62 o 
   4   8   6       65.66      105.71     30.95 o 
   6   8   6        0.70       13.23     28.27 o 
   8   8   6      334.11      309.62     43.05 o 
 -13   9   6        2.72        2.12     26.73 o 
 -11   9   6        5.93        2.71     25.57 o 
  -9   9   6       17.48       -9.95     24.10 o 
  -7   9   6        6.04       -2.42     22.35 o 
  -5   9   6       77.89       84.04     27.63 o 
  -3   9   6      185.02      132.28     33.88 o 
  -1   9   6      139.68      171.59     38.03 o 
   1   9   6       47.76       45.42     26.91 o 
   3   9   6      158.77      154.52     34.25 o 
   5   9   6       31.07       35.39     28.65 o 
   7   9   6       81.39       47.81     31.54 o 
   9   9   6       28.48       56.50     33.08 o 
 -12  10   6        0.06        1.66     25.13 o 
 -10  10   6        6.92      -16.51     23.68 o 
  -8  10   6        4.19        7.95     25.87 o 
  -6  10   6        8.01       37.96     24.76 o 
  -4  10   6       53.36       21.78     27.56 o 
  -2  10   6       56.79       70.36     33.59 o 
   0  10   6        6.94       32.04     30.70 o 
   2  10   6       38.24       54.67     28.09 o 
   4  10   6       10.85       23.54     31.05 o 
   6  10   6        4.32       26.91     29.24 o 
   8  10   6        4.15       22.01     32.67 o 
 -11  11   6       18.61       42.78     28.69 o 
  -9  11   6        6.32       34.77     27.87 o 
  -7  11   6        1.43       14.20     25.66 o 
  -5  11   6       16.86       27.57     30.65 o 
  -3  11   6       20.53       46.01     35.76 o 
  -1  11   6      106.85      149.57     39.65 o 
   1  11   6       73.54       95.90     35.14 o 
   3  11   6       53.49       91.96     31.64 o 
   5  11   6        2.09       47.64     28.72 o 
   7  11   6       13.68       52.17     34.62 o 
 -10  12   6      158.13      166.94     38.18 o 
  -8  12   6       39.06       60.37     29.99 o 
  -6  12   6       66.15       80.47     35.26 o 
  -4  12   6       19.99       21.40     35.04 o 
  -2  12   6        2.40        6.80     35.42 o 
   0  12   6       83.63       79.18     33.40 o 
   2  12   6        1.96       17.56     30.25 o 
   4  12   6       33.19       35.65     30.39 o 
  -7  13   6        4.86       38.76     34.14 o 
  -5  13   6        0.02       33.66     35.13 o 
  -3  13   6       62.42       98.98     42.36 o 
  -1  13   6       40.73       59.71     37.29 o 
   1  13   6      148.64      172.61     40.68 o 
   3  13   6       90.35      121.07     38.13 o 
  -6  14   6       13.20       46.16     60.04 o 
  -4  14   6       25.87       25.38     40.93 o 
  -2  14   6       31.14       49.67     40.62 o 
   0  14   6        3.28       22.65     36.87 o 
 -15   1   7       29.78       49.58     34.65 o 
 -13   1   7       58.42       67.95     29.76 o 
 -11   1   7      257.14      288.49     37.27 o 
  -9   1   7       40.24       57.20     28.63 o 
  -7   1   7       55.78       52.93     21.30 o 
  -5   1   7        4.55      -16.55     16.67 o 
  -3   1   7       87.98      125.11     22.79 o 
  -1   1   7       54.66       44.28     18.57 o 
   1   1   7      213.30      277.20     28.05 o 
   3   1   7      124.90      156.30     27.39 o 
   5   1   7       28.66       33.93     29.23 o 
   7   1   7      114.76      148.74     43.41 o 
   9   1   7      264.36      234.59     52.89 o 
 -16   2   7       21.09       24.06     35.02 o 
 -14   2   7        2.87       22.92     28.28 o 
 -12   2   7       63.08       75.53     32.22 o 
 -10   2   7      584.16      577.36     46.90 o 
  -8   2   7        0.11       -1.97     19.36 o 
  -6   2   7       16.76       16.77     18.57 o 
  -4   2   7     1545.18     1467.06     55.60 o 
  -2   2   7      721.52      676.40     33.23 o 
   0   2   7     1546.86     1476.49     55.27 o 
   2   2   7     1020.31     1032.12     44.43 o 
   4   2   7       45.26       59.24     27.00 o 
   6   2   7       32.62       21.26     29.27 o 
   8   2   7        0.04        9.05     37.51 o 
  10   2   7       62.87       98.05     45.78 o 
 -15   3   7       55.83       70.75     33.10 o 
 -13   3   7      165.67      192.30     41.19 o 
 -11   3   7      387.81      425.63     44.85 o 
  -9   3   7      341.26      295.14     35.95 o 
  -7   3   7      271.41      273.55     29.95 o 
  -5   3   7      150.21      183.06     29.67 o 
  -3   3   7      831.74      751.52     36.66 o 
  -1   3   7       38.65       20.68     22.27 o 
   1   3   7      135.45      208.07     29.79 o 
   3   3   7      133.10      179.76     33.24 o 
   5   3   7      211.84      221.90     35.88 o 
   7   3   7      803.54      757.05     57.10 o 
   9   3   7      879.98      912.99     74.24 o 
 -14   4   7       30.82       33.99     33.11 o 
 -12   4   7       92.26       85.42     34.04 o 
 -10   4   7       52.63       49.50     27.60 o 
  -8   4   7      379.79      400.55     37.18 o 
  -6   4   7      480.46      484.64     39.71 o 
  -4   4   7     1755.12     1643.16     62.61 o 
  -2   4   7      219.19      229.65     32.11 o 
   0   4   7      739.81      735.33     39.81 o 
   2   4   7      377.32      396.45     39.97 o 
   4   4   7      303.55      310.82     39.43 o 
   6   4   7       67.10       89.77     32.67 o 
   8   4   7        0.20       20.87     34.10 o 
  10   4   7       78.98       59.85     43.66 o 
 -15   5   7       25.10       28.45     36.42 o 
 -13   5   7       44.59       41.30     30.08 o 
 -11   5   7        2.06        7.38     27.02 o 
  -9   5   7       77.42       87.56     26.94 o 
  -7   5   7       93.34       95.54     27.56 o 
  -5   5   7      227.13      237.23     28.88 o 
  -3   5   7      173.98      202.04     29.08 o 
  -1   5   7       37.22       42.15     22.46 o 
   1   5   7        0.10      -16.64     23.84 o 
   3   5   7        8.69       -0.32     26.61 o 
   5   5   7      499.63      487.25     43.45 o 
   7   5   7      457.44      464.44     48.64 o 
   9   5   7      263.90      299.10     50.79 o 
 -14   6   7       15.65       22.24     28.34 o 
 -12   6   7       27.54       30.54     29.98 o 
 -10   6   7        1.40       23.31     24.91 o 
  -8   6   7       45.06       47.02     25.16 o 
  -6   6   7       68.70       86.95     27.70 o 
  -4   6   7      133.42      136.17     24.62 o 
  -2   6   7       42.05       52.39     22.89 o 
   0   6   7       18.11       21.04     26.32 o 
   2   6   7       26.19       28.45     27.48 o 
   4   6   7       44.34       51.62     30.43 o 
   6   6   7       86.87       82.99     33.27 o 
   8   6   7       11.00       40.98     32.16 o 
 -13   7   7        6.76       14.30     27.40 o 
 -11   7   7       69.87       66.18     29.30 o 
  -9   7   7       65.43       71.39     30.14 o 
  -7   7   7        3.07       13.96     23.15 o 
  -5   7   7       18.33       32.39     22.75 o 
  -3   7   7        0.58        5.34     27.31 o 
  -1   7   7       11.39       -2.83     24.53 o 
   1   7   7        0.98       -6.47     25.03 o 
   3   7   7        4.80       10.01     25.64 o 
   5   7   7       35.39       54.30     30.78 o 
   7   7   7        7.88       34.48     29.17 o 
 -12   8   7        6.42       32.03     27.08 o 
 -10   8   7       25.28       24.12     26.73 o 
  -8   8   7      159.79      146.25     32.68 o 
  -6   8   7      126.44      169.62     31.60 o 
  -4   8   7        0.30       -6.47     23.88 o 
  -2   8   7      336.49      422.25     47.34 o 
   0   8   7      262.93      266.47     38.54 o 
   2   8   7       76.08      114.19     34.31 o 
   4   8   7        1.71       29.83     28.46 o 
   6   8   7        6.30        4.63     29.43 o 
   8   8   7        0.18       25.15     31.34 o 
 -11   9   7      104.75      132.86     33.79 o 
  -9   9   7       83.91       82.02     30.75 o 
  -7   9   7       22.58       21.68     24.60 o 
  -5   9   7       31.02       16.03     27.86 o 
  -3   9   7      288.19      251.98     50.06 o 
  -1   9   7       93.59      134.46     39.88 o 
   1   9   7       34.82       75.61     29.62 o 
   3   9   7      155.38      219.64     39.56 o 
   5   9   7      196.90      233.57     40.54 o 
   7   9   7       82.35      108.02     35.70 o 
 -10  10   7       64.24       94.70     32.46 o 
  -8  10   7      114.93      139.52     36.12 o 
  -6  10   7      202.77      223.86     42.80 o 
  -4  10   7       51.26       26.75     32.60 o 
  -2  10   7      952.09      896.35     69.14 o 
   0  10   7      121.38      119.77     39.81 o 
   2  10   7       95.28      112.37     32.90 o 
   4  10   7       15.04        1.50     33.26 o 
   6  10   7        0.28       -5.33     30.73 o 
  -9  11   7       44.31       51.60     30.74 o 
  -7  11   7        5.75        4.23     27.15 o 
  -5  11   7      124.92      164.59     41.11 o 
  -3  11   7      234.15      157.96     45.82 o 
  -1  11   7       84.85       83.42     38.07 o 
   1  11   7       36.81       43.54     33.66 o 
   3  11   7       63.02      116.02     37.63 o 
   5  11   7       65.65       84.92     89.25 o 
  -8  12   7       26.54       30.01     30.54 o 
  -6  12   7       43.74       52.09     40.62 o 
  -4  12   7       12.85       19.28     34.55 o 
  -2  12   7       71.37       53.77     39.26 o 
   0  12   7        9.15       21.93     34.34 o 
   2  12   7       13.97        3.69     32.06 o 
  -5  13   7       11.12       56.66     38.72 o 
  -3  13   7        0.90        2.72     36.21 o 
  -1  13   7        3.34       38.67     37.01 o 
 -14   0   8      283.80      259.10    116.98 o 
 -12   0   8      284.98      174.26     62.46 o 
 -10   0   8      515.06      455.29     59.09 o 
  -8   0   8        0.31      -20.99     32.26 o 
  -6   0   8      327.45      365.86     42.27 o 
  -4   0   8      755.89      697.74     58.96 o 
  -2   0   8      728.52      722.56     53.08 o 
   0   0   8      888.90      948.71     57.13 o 
   2   0   8      108.52       81.25     41.39 o 
   4   0   8     1126.77     1119.95    161.61 o 
   6   0   8      329.79      405.18    111.79 o 
   8   0   8      523.61      536.03    138.21 o 
 -15   1   8       21.72       60.81     37.36 o 
 -13   1   8      713.32      621.30     52.34 o 
 -11   1   8        0.54       11.59     28.21 o 
  -9   1   8      345.42      292.55     39.45 o 
  -7   1   8      168.45      166.16     31.45 o 
  -5   1   8      393.12      408.75     30.76 o 
  -3   1   8      828.39      875.04     39.40 o 
  -1   1   8      252.10      264.71     33.16 o 
   1   1   8      131.43      164.11     29.32 o 
   3   1   8      574.23      499.83     52.47 o 
   5   1   8      120.78      105.85     44.73 o 
   7   1   8      209.21      234.99     51.75 o 
   9   1   8      199.34      162.49     74.63 o 
 -14   2   8       75.66       49.34     32.23 o 
 -12   2   8       53.17       37.05     29.16 o 
 -10   2   8       25.03       43.44     29.70 o 
  -8   2   8        0.05       -8.19     21.83 o 
  -6   2   8       32.35       44.81     21.46 o 
  -4   2   8        6.43       24.73     20.41 o 
  -2   2   8      356.43      357.93     34.85 o 
   0   2   8      428.99      393.67     35.07 o 
   2   2   8        1.26       -0.86     23.98 o 
   4   2   8      304.85      360.49     49.09 o 
   6   2   8      137.06      122.38     43.46 o 
   8   2   8       91.24       95.77     42.87 o 
 -13   3   8       85.78       63.19     31.39 o 
 -11   3   8       10.51       15.06     26.92 o 
  -9   3   8        1.86       14.26     24.75 o 
  -7   3   8       33.01       40.44     21.28 o 
  -5   3   8        0.02       -4.10     20.07 o 
  -3   3   8       36.38       24.57     24.24 o 
  -1   3   8       14.22       10.39     22.68 o 
   1   3   8       94.60       89.75     30.29 o 
   3   3   8        0.06       20.18     29.31 o 
   5   3   8       70.15       78.08     34.14 o 
   7   3   8        7.62       39.62     39.55 o 
 -14   4   8        4.51       23.28     30.75 o 
 -12   4   8       34.72       31.66     27.95 o 
 -10   4   8       40.51       36.71     27.64 o 
  -8   4   8        6.30       12.16     22.54 o 
  -6   4   8       63.64       68.35     22.99 o 
  -4   4   8       76.25       96.80     27.22 o 
  -2   4   8       24.03       49.22     27.89 o 
   0   4   8       29.08       35.17     27.09 o 
   2   4   8       15.45       33.59     28.36 o 
   4   4   8        2.45      -13.94     30.23 o 
   6   4   8       13.61       36.55     32.37 o 
   8   4   8       76.72       99.29     46.35 o 
 -13   5   8       16.34       32.65     29.51 o 
 -11   5   8      203.54      188.38     38.65 o 
  -9   5   8      167.76      190.84     34.41 o 
  -7   5   8      102.59      149.55     31.41 o 
  -5   5   8       15.68       26.99     25.74 o 
  -3   5   8      244.61      240.04     31.83 o 
  -1   5   8      286.53      290.32     38.05 o 
   1   5   8      190.11      170.09     34.72 o 
   3   5   8       91.41       97.96     33.48 o 
   5   5   8      140.90      122.87     40.30 o 
   7   5   8       45.43      100.69     42.47 o 
 -12   6   8      174.43      156.13     39.81 o 
 -10   6   8        4.31        9.42     25.90 o 
  -8   6   8        0.12       35.73     25.30 o 
  -6   6   8       34.07       57.77     26.98 o 
  -4   6   8       32.83       40.92     28.52 o 
  -2   6   8      349.55      441.36     39.94 o 
   0   6   8      255.19      289.48     41.78 o 
   2   6   8      607.09      577.07     47.48 o 
   4   6   8       89.91      112.10     36.73 o 
   6   6   8      303.71      371.36     52.46 o 
 -11   7   8      342.55      323.78     48.19 o 
  -9   7   8       90.48      136.86     34.64 o 
  -7   7   8      245.83      274.17     43.76 o 
  -5   7   8      117.62      134.61     35.64 o 
  -3   7   8       33.70       25.30     33.56 o 
  -1   7   8       68.95       56.21     30.45 o 
   1   7   8      211.63      210.28     39.21 o 
   3   7   8      123.47      124.07     35.98 o 
   5   7   8        0.01        5.98     27.65 o 
 -12   8   8       40.39       58.05     38.55 o 
 -10   8   8       19.09       36.47     29.04 o 
  -8   8   8        0.33        8.93     27.46 o 
  -6   8   8        3.05        3.78     25.83 o 
  -4   8   8      195.16      188.42     44.37 o 
  -2   8   8       85.40       89.43     39.54 o 
   0   8   8       39.93       22.31     29.05 o 
   2   8   8      252.99      234.72     41.16 o 
   4   8   8       36.90       67.92     33.01 o 
 -11   9   8       18.03       56.68     51.99 o 
  -9   9   8        5.07      -19.56     27.02 o 
  -7   9   8        3.25      -11.75     25.13 o 
  -5   9   8      147.60       76.51     45.30 o 
  -3   9   8       13.27       22.80     34.63 o 
  -1   9   8        0.19       40.14     38.08 o 
   1   9   8       13.03        8.49     30.18 o 
   3   9   8        0.04        4.10     31.01 o 
  -8  10   8       14.72       -2.88     29.39 o 
  -6  10   8       15.77       -3.82     36.99 o 
  -4  10   8       12.97       31.19     31.51 o 
  -2  10   8        4.31       30.70     36.80 o 
   0  10   8        0.09       19.21     36.03 o 
   2  10   8        5.27       20.70     34.23 o 
  -7  11   8       33.00       65.50     48.86 o 
  -5  11   8        4.36       52.98     38.30 o 
  -3  11   8        1.17      -16.08     29.97 o 
  -1  11   8        8.39       31.09     36.41 o 
   1  11   8       19.66        2.42     33.82 o 
 -13   1   9       10.05       16.35     31.16 o 
 -11   1   9       53.92       64.16     31.19 o 
  -9   1   9       40.11       36.50     26.36 o 
  -7   1   9       17.63       26.04     24.50 o 
  -5   1   9      180.24      196.62     29.95 o 
  -3   1   9       59.05       99.31     30.92 o 
  -1   1   9       41.20       53.31     28.25 o 
   1   1   9      131.61      163.08     34.90 o 
   3   1   9        0.10        7.84     37.17 o 
   5   1   9        4.06       20.44     39.03 o 
 -12   2   9      208.38      142.05     39.84 o 
 -10   2   9       67.89       54.06     30.56 o 
  -8   2   9        0.05       15.03     26.75 o 
  -6   2   9      134.42      116.96     27.18 o 
  -4   2   9       19.12       48.74     27.36 o 
  -2   2   9       49.04       47.32     29.81 o 
   0   2   9        0.03       13.77     30.71 o 
   2   2   9      329.24      394.27     50.61 o 
   4   2   9      191.74      197.56     50.21 o 
   6   2   9      153.30      210.06     52.98 o 
 -13   3   9        0.19       25.40     31.51 o 
 -11   3   9       53.58       79.75     32.17 o 
  -9   3   9       95.80      124.65     35.49 o 
  -7   3   9       16.07       27.25     24.66 o 
  -5   3   9      845.49      762.79     54.07 o 
  -3   3   9      376.28      482.44     43.72 o 
  -1   3   9      274.38      307.09     35.62 o 
   1   3   9      206.39      269.26     41.17 o 
   3   3   9       39.67       81.16     35.16 o 
   5   3   9       83.85       65.91     41.90 o 
 -12   4   9       85.03      112.95     36.31 o 
 -10   4   9       61.83       77.57     31.80 o 
  -8   4   9        1.73       -5.29     27.10 o 
  -6   4   9      245.14      217.68     39.29 o 
  -4   4   9        4.45       23.01     24.58 o 
  -2   4   9        9.25       24.21     32.90 o 
   0   4   9       39.04       54.05     30.77 o 
   2   4   9       38.45       60.40     31.77 o 
   4   4   9       81.07      140.01     41.51 o 
   6   4   9       74.72      113.68     66.29 o 
 -11   5   9        2.74       15.55     28.17 o 
  -9   5   9       35.43       30.09     28.77 o 
  -7   5   9        0.87        1.40     28.90 o 
  -5   5   9      155.55      140.94     36.45 o 
  -3   5   9      287.50      311.08     45.13 o 
  -1   5   9      261.51      243.89     40.74 o 
   1   5   9       20.48       33.79     30.90 o 
   3   5   9       39.18       22.90     31.31 o 
   5   5   9       54.91      117.97     40.06 o 
 -10   6   9        0.65        6.05     26.67 o 
  -8   6   9        6.40       16.68     28.16 o 
  -6   6   9        8.73       29.26     28.84 o 
  -4   6   9        3.20       10.34     28.10 o 
  -2   6   9        8.74        2.78     29.66 o 
   0   6   9       32.95       53.66     31.48 o 
   2   6   9        1.02       21.11     30.08 o 
   4   6   9        6.11       20.34     31.56 o 
  -9   7   9        4.09       22.14     30.58 o 
  -7   7   9       40.27       49.80     30.77 o 
  -5   7   9       30.82        6.29     27.01 o 
  -3   7   9        1.47       18.16     31.04 o 
  -1   7   9        0.12       25.52     31.23 o 
   1   7   9        4.51       10.20     30.58 o 
   3   7   9       18.36       16.35     31.18 o 
  -8   8   9       65.60       53.47     34.17 o 
  -6   8   9       16.34       35.99     32.15 o 
  -4   8   9        0.04        0.09     31.52 o 
  -2   8   9        0.02       39.25     37.62 o 
   0   8   9        3.70       49.16     37.99 o 
   2   8   9        0.61       19.73     31.07 o 
  -7   9   9      251.26      260.10     46.19 o 
  -5   9   9        0.23        8.93     35.49 o 
  -3   9   9      142.66      185.06     46.72 o 
  -1   9   9      108.11      152.45     46.12 o 
   1   9   9       78.11       81.05     37.56 o 
  -4  10   9       43.98       21.72     39.70 o 
  -2  10   9        0.35       30.22     55.51 o 
 -10   0  10       83.82      119.03     58.60 o 
  -8   0  10      124.37      135.92     46.93 o 
  -6   0  10      152.11      143.50     47.23 o 
  -4   0  10      217.34      164.64     91.85 o 
  -2   0  10      495.38      568.91     68.01 o 
   0   0  10      172.58      190.18     58.28 o 
   2   0  10       54.65       47.72     65.42 o 
 -11   1  10       11.56       28.63     29.38 o 
  -9   1  10        0.16        4.76     29.05 o 
  -7   1  10       23.55       31.64     26.22 o 
  -5   1  10        0.01       22.33     27.88 o 
  -3   1  10        0.03       18.37     30.95 o 
  -1   1  10      734.45      744.75     53.18 o 
   1   1  10       26.84       80.42     37.86 o 
   3   1  10      170.13      208.23     54.11 o 
 -10   2  10       20.17       43.24     31.15 o 
  -8   2  10       65.73       80.09     36.92 o 
  -6   2  10        7.56       54.97     31.32 o 
  -4   2  10       67.85       73.98     32.09 o 
  -2   2  10      246.88      250.48     46.80 o 
   0   2  10        3.45       48.21     36.59 o 
   2   2  10        0.91       48.44     36.08 o 
  -9   3  10        8.24       28.58     30.87 o 
  -7   3  10       16.22        8.50     30.77 o 
  -5   3  10        5.46       33.87     32.68 o 
  -3   3  10        0.30       41.80     32.60 o 
  -1   3  10       29.42       97.98     49.05 o 
   1   3  10        1.21       42.81     35.54 o 
   3   3  10        5.42       29.90     35.89 o 
 -10   4  10       12.64       16.27     30.80 o 
  -8   4  10       20.07       -5.05     29.85 o 
  -6   4  10       33.41       62.23     30.86 o 
  -4   4  10       15.22       51.17     29.57 o 
  -2   4  10        1.17       56.12     40.70 o 
   0   4  10        1.53        5.26     35.52 o 
   2   4  10        8.95       47.29     38.29 o 
  -9   5  10        5.01        7.62     33.51 o 
  -7   5  10       29.95       37.22     33.35 o 
  -5   5  10       17.65       27.81     27.74 o 
  -3   5  10       22.59       55.73     36.28 o 
  -1   5  10        0.02       13.88     39.88 o 
   1   5  10       99.03       99.76     40.86 o 
  -8   6  10      113.05      110.07     42.05 o 
  -6   6  10       82.38       83.65     35.84 o 
  -4   6  10      128.35      197.44     47.32 o 
  -2   6  10       29.25       87.59     38.67 o 
   0   6  10      139.60      127.23     45.46 o 
  -5   7  10       39.77      134.83     55.83 o 
  -3   7  10       75.01      111.55     41.61 o 
  -1   7  10        4.40       11.11     37.21 o 
  -5   1  11        1.97        7.76     32.52 o 
  -3   1  11        0.52       19.06     41.66 o 
  -6   2  11       84.89       82.32     75.39 o 
  -4   2  11       63.94      102.32     41.75 o 
                                                 
